# Supplementary material for: Excited-state observation of active K-Ras reveals differential structural dynamics of wild-type versus oncogenic G12D and G12C mutants
Source: Nat Struct Mol Biol. 2023 Aug 28;30(10):1446–55. doi: 10.1038/s41594-023-01070-z (PMC10584678; doi:10.1038/s41594-023-01070-z)
Supplement: Supplementary file 3 — Data for supplementary figures. [file 41594_2023_1070_MOESM3_ESM.xlsx]

## Sheet: FigS1 - WT Shifts
WT kRas + GTP Ground State				WT kRas + GTP Excited State					WT kRas + GDP
Num	Res	15N CS (ppm)		Num	Res	Δϖ (ppm)	Δϖ error (ppm)		Num	Res	15N CS (ppm)
0	A	124.489		0	A	-0.149119	0.0163555		0	A	124.448
1	M	120.096		1	M	-0.0615957	0.0185925		1	M	120.146
2	T	122.644		2	T	0.200461	0.00686121		2	T	122.978
3	E	126.837		3	E	0.0791189	0.0186884		3	E	126.864
4	Y	122.271		4	Y	-0.222018	0.0202776		4	Y	121.834
5	K	123.729		5	K	-0.0991368	0.0212279		5	K	124.639
6	L	126.176		6	L	0.411925	0.00781295		6	L	126.813
7	V	122.135		7	V	-0.396489	0.00739842		7	V	120.54
8	V	129.524		8	V	-1.04224	0.0221492		8	V	129.158
9	V	120.223		9	V	0.749827	0.00902448		9	V	120.699
10	G	108.226		10	G	0.112758	0.0302665		10	G	107.604
11	A	120.829		11	A	1.3026	0.0239733		11	A	123.727
12	G	105.451		12	G	0.532714	0.0183039		12	G	106.391
13	G	110.354		13	G	1.00739	0.0268631		13	G	115.249
14	V	112.505		14	V	-0.410288	0.00730121		14	V	113.472
15	G	107.974		15	G	0.0514945	0.0499533		15	G	109.736
16	K	122.983		16	K	0.525249	0.0192487		16	K	125.574
17	S	120.503		17	S	-0.968576	0.0145598		17	S	120.583
18	A	125.967		18	A	0.366593	0.0209684		18	A	125.552
19	L	120.238		19	L	0.210524	0.0110927		19	L	120.493
20	T	117.41		20	T	-0.646423	0.0114661		20	T	117.036
21	I	121.549		21	I	-0.656314	0.0186952		21	I	120.84
22	Q	121.048		22	Q	0.279886	0.0197741		22	Q	121.02
23	L	120.81		23	L	-0.40296	0.0112829		23	L	120.835
24	I	114.009		24	I	0.30449	0.0145867		24	I	114.171
25	Q	116.363		25	Q	-0.333754	0.0109848		25	Q	116.191
26	N	116.988		26	N	-0.495996	0.00688781		26	N	116.249
27	H	111.895		27	H	-0.11505	0.0205565		27	H	111.473
28	F	122.893		28	F	0.436406	0.00903726		28	F	122.308
29	V	128.647		29	V	-2.73243	0.0610933		29	V	125.869
30	D	124.942		30	D	-2.19151	0.0707015		30	D	122.412
31	E	120.651		31	E	-1.56126	0.0207063		31	E	119.166
33	D	132.616		33	D	-5.40118	0.109946		33	D	128.933
35	T	125.322		35	T	-11.5592	0.0877777		35	T	110.137
36	I	124.917		36	I	-2.10206	0.0621193		36	I	121.01
37	E	115.086		37	E	10.3297	0.0613212		37	E	132.116
38	D	124.984		38	D	-3.61425	0.0620844		38	D	124.555
39	S	114.464		39	S	-1.23779	0.0209463		39	S	114.134
40	Y	121.552		40	Y	1.25521	0.0210393		40	Y	121.544
41	R	120.545		41	R	0.251495	0.0223523		41	R	120.218
42	K	122.841		42	K	0.288849	0.0105196		42	K	121.979
43	Q	129.223		43	Q	-0.50357	0.0106944		43	Q	128.915
44	V	121.895		44	V	-0.256662	0.00952723		44	V	121.884
45	V	122.46		45	V	-0.477138	0.00564329		45	V	122.161
46	I	126.17		46	I	-0.167482	0.0150397		46	I	126.014
47	D	130.123		47	D	0.346547	0.0154331		47	D	130.328
48	G	103.401		48	G	-0.0623404	0.032471		48	G	103.425
49	E	122.726		49	E	-0.144568	0.00881317		49	E	122.754
50	T	125.641		50	T	0.195397	0.00897395		50	T	125.886
51	C	125.187		51	C	-0.45254	0.00646491		51	C	124.895
52	L	123.002		52	L	-0.443306	0.00621218		52	L	122.844
53	L	123.884		53	L	0.202277	0.0136587		53	L	123.938
54	D	126.933		54	D	-1.58078	0.0210405		54	D	125.685
56	L	130.52		56	L	-0.872266	0.0119907		56	L	127.706
57	D	128.664		57	D	-1.30226	0.0377216		57	D	129.329
58	T	111.566		58	T	2.29375	0.0597343		58	T	110.214
59	A	120.322		59	A	1.12517	0.123421		59	A	121.56
60	G	114.203		60	G	-3.52784	0.0991055		60	G	108.039
61	Q	120.351		61	Q	-0.749431	0.00921399		61	Q	119.29
62	E	124.601		62	E	-1.84831	0.0544471		62	E	120.741
63	E	120.165		63	E	0.521098	0.02043		63	E	120.245
66	A	125.505		66	A	1.49506	0.0229792		66	A	129.184
67	M	116.349		67	M	0.990456	0.0171597		67	M	117.837
68	R	119.112		68	R	0.95617	0.0113049		68	R	121.029
69	D	117.832		69	D	0.990631	0.0169556		69	D	118.7
70	Q	116.004		70	Q	2.03157	0.02952		70	Q	117.627
71	Y	116.352		71	Y	2.44642	0.044857		71	Y	119.915
73	R	117.847		73	R	0.615385	0.0126468		73	R	115.762
74	T	108.374		74	T	0.673505	0.0115647		74	T	108.064
75	G	107.743		75	G	0.358995	0.00831613		75	G	111.145
76	E	120.601		76	E	0.168957	0.0387488		76	E	122.074
77	G	101.151		77	G	0.159515	0.0143165		77	G	101.027
78	F	120.999		78	F	0.306081	0.010913		78	F	121.399
79	L	127.912		79	L	-1.18375	0.0379633		79	L	126.851
80	C	125.118		80	C	-0.284994	0.00945795		80	C	124.76
81	V	126.259		81	V	0.0854576	0.024342		81	V	126.272
82	F	123.701		82	F	0.135835	0.0142502		82	F	123.716
83	A	121.481		83	A	0.210595	0.0183069		83	A	121.607
84	I	113.618		84	I	0.0827102	0.0306469		84	I	113.724
85	N	116.915		85	N	0.112433	0.0517096		85	N	117.063
86	N	119.042		86	N	0.0428533	0.0398617		86	N	119.315
88	K	124.25		88	K	-0.0055257	0.0465		88	K	124.237
89	S	114.503		89	S	-0.262044	0.0103228		89	S	114.423
90	F	125.016		90	F	0.356484	0.356484		90	F	124.723
91	E	121.728		91	E	0.144031	0.0176408		91	E	121.922
92	D	117.319		92	D	-0.386452	0.00997448		92	D	117.028
93	I	120.346		93	I	0.836076	0.0145229		93	I	120.797
94	H	117.158		94	H	-0.244329	0.0141951		94	H	117.054
95	H	116.66		95	H	0.610318	0.00836406		95	H	117.329
96	Y	119.044		96	Y	0.322223	0.0133751		96	Y	118.857
97	R	118.137		97	R	0.542386	0.0348966		97	R	118.885
98	E	116.716		98	E	0.638949	0.00991496		98	E	117.728
99	Q	120.07		99	Q	0.313202	0.0128947		99	Q	119.449
100	I	120.073		100	I	0.0658537	0.0524572		100	I	120.058
101	K	116.987		101	K	0.439844	0.00713513		101	K	117.635
102	R	118.311		102	R	-0.455398	0.00943839		102	R	117.662
103	V	119.25		103	V	-0.897708	0.015098		103	V	118.284
104	K	116.151		104	K	0.158266	0.0169704		104	K	116.765
105	D	120.92		105	D	0.151707	0.0109145		105	D	120.844
106	S	109.269		106	S	-0.0833886	0.0186845		106	S	109.252
107	E	121.331		107	E	0.0746209	0.0189536		107	E	121.188
108	D	120.892		108	D	0.104001	0.0183509		108	D	121.184
109	V	122.069		109	V	0.0892257	0.0129654		109	V	121.989
111	M	123.197		111	M	-0.273528	0.00881151		111	M	123.01
112	V	118.337		112	V	-0.679789	0.00829754		112	V	117.946
113	L	129.029		113	L	-0.32359	0.00974051		113	L	128.917
114	V	128.117		114	V	0.248609	0.0230955		114	V	128.216
115	G	113.424		115	G	0.129243	0.129243		115	G	113.529
117	K	112.046		117	K	0.1267	0.0225678		117	K	112.137
118	C	113.885		118	C	0.159996	0.016263		118	C	114.208
119	D	116.658		119	D	-0.281293	0.0107483		119	D	116.977
120	L	121.546		120	L	-0.06043	0.0328789		120	L	121.645
122	S	113.164		122	S	0.0947225	0.0149397		122	S	113.209
123	R	120.353		123	R	0.113851	0.019926		123	R	120.265
124	T	114.694		124	T	0.14142	0.0211002		124	T	114.318
125	V	124.215		125	V	-0.0910825	0.022044		125	V	124.309
126	D	128.423		126	D	-0.102795	0.102795		126	D	128.546
127	T	121.581		127	T	0.00195915	0.998519		127	T	121.518
128	K	120.439		128	K	0.0655166	0.0272085		128	K	120.46
129	Q	117.499		129	Q	-0.0548667	0.0218924		129	Q	117.587
130	A	122.463		130	A	0.156394	0.012803		130	A	122.522
131	Q	117.988		131	Q	-0.00849166	0.00849166		131	Q	117.938
132	D	120.427		132	D	0.0558312	0.0374203		132	D	120.52
133	L	123.636		133	L	-0.0887639	0.0222522		133	L	123.688
134	A	121.524		134	A	0.242681	0.0111103		134	A	121.67
135	R	118.245		135	R	-0.00654413	0.0202972		135	R	118.32
136	S	117.718		136	S	-0.00475436	0.0597665		136	S	117.84
137	Y	119.857		137	Y	0.128038	0.0183548		137	Y	119.838
138	G	110.819		138	G	0.181604	0.0106517		138	G	110.955
139	I	112.927		139	I	0.0906039	0.0253993		139	I	113.042
141	F	120.265		141	F	0.0254666	0.0254666		141	F	120.213
142	I	129.905		142	I	-0.0544357	0.0330444		142	I	130.018
143	E	125.258		143	E	-0.0710516	0.0326746		143	E	125.15
144	T	112.549		144	T	-0.424137	0.00696142		144	T	112.186
145	S	112.31		145	S	0.0701853	0.0216707		145	S	112.572
146	A	132.27		146	A	0.0850545	0.0263348		146	A	132.529
147	K	116.361		147	K	-0.248184	0.0105018		147	K	116.248
148	T	106.149		148	T	0.0708524	0.0270634		148	T	106.487
149	R	119.703		149	R	-0.688687	0.0109249		149	R	119.686
150	Q	124.254		150	Q	0.0613828	0.0238087		150	Q	124.359
151	G	115.379		151	G	0.127386	0.127386		151	G	115.447
152	V	120.388		152	V	0.333673	0.00803685		152	V	120.69
153	D	117.12		153	D	-0.195151	0.0233392		153	D	117.186
154	D	116.137		154	D	0.160901	0.012995		154	D	116.342
155	A	124.806		155	A	0.0981766	0.0230982		155	A	124.93
156	F	112.893		156	F	0.131949	0.0162933		156	F	112.962
157	Y	119.397		157	Y	0.282146	0.00800486		157	Y	119.644
158	T	116.458		158	T	-0.0923005	0.0923005		158	T	116.568
159	L	121.952		159	L	0.044095	0.030228		159	L	121.974
160	V	119.718		160	V	-0.0465404	0.0708243		160	V	119.7
161	R	118.605		161	R	-0.241588	0.01523		161	R	119.054
162	E	119.407		162	E	-0.102344	0.0170509		162	E	119.652
163	I	123.023		163	I	0.0514519	0.0388544		163	I	123.19
164	R	119.854		164	R	-0.255024	0.0117278		164	R	119.488
165	K	117.09		165	K	-0.24476	0.00704198		165	K	117.318
166	H	117.443		166	H	-0.131097	0.131097		166	H	117.754
167	K	119.234		167	K	0.159523	0.0121647		167	K	118.979
168	E	119.899		168	E	0.179456	0.00734734		168	E	119.792
169	K	126.606		169	K	0.0722848	0.0172397		169	K	126.609

## Sheet: FigS1 - G12D Shifts
kRas G12D + GTP Ground State				kRas G12D + GTP Excited State					kRas G12D + GDP
Num	Res	15N CS (ppm)		Num	Res	Δϖ (ppm)	Δϖ error (ppm)		Num	Res	15N CS (ppm)
0	A	124.482		0	A	-0.0985224	0.0331573		0	A	124.443
1	M	120.092		2	T	-0.243936	0.0104054		1	M	120.114
2	T	122.676		3	E	0.0644836	0.0376457		2	T	122.967
3	E	126.843		4	Y	0.267411	0.011893		3	E	126.917
4	Y	122.27		5	K	-0.154106	0.0185734		4	Y	121.848
5	K	123.76		6	L	0.469264	0.0107856		5	K	124.63
6	L	126.121		7	V	-0.391124	0.0093677		6	L	126.832
7	V	122.18		8	V	-1.14248	0.0267757		7	V	120.494
8	V	129.711		9	V	0.730092	0.0121387		8	V	129.274
9	V	120.205		10	G	0.346896	0.033039		9	V	121.042
10	G	108.338		11	A	1.31548	0.027237		10	G	107.794
11	A	120.637		12	D	3.13744	0.0381729		11	A	124.45
12	D	114.717		13	G	3.07415	0.0884633		12	D	118.976
13	G	106.737		14	V	-0.40274	0.00978908		13	G	113.239
14	V	112.536		16	K	0.629474	0.0211322		14	V	114.285
15	G	107.919		17	S	-1.38971	0.0285181		15	G	110.53
16	K	122.996		18	A	0.305963	0.0234349		16	K	126.232
17	S	120.662		19	L	0.265413	0.0165112		17	S	120.537
18	A	125.986		20	T	0.698671	0.0250428		18	A	125.692
19	L	120.295		21	I	-0.775029	0.0240973		19	L	120.538
20	T	117.46		22	Q	-0.448807	0.0211783		20	T	117.072
21	I	121.572		23	L	-0.597023	0.0824044		21	I	120.868
22	Q	121.068		24	I	0.337584	0.0181993		23	L	120.886
23	L	120.865		25	Q	-0.416069	0.0167814		24	I	114.218
24	I	114.094		26	N	-0.590791	0.00987273		25	Q	116.109
25	Q	116.379		27	H	-0.080213	0.0605914		26	N	116.243
26	N	117.004		28	F	-0.568535	0.0107792		27	H	111.222
27	H	111.913		29	V	-3.2942	0.100977		28	F	122.342
28	F	122.92		30	D	-2.75747	0.0537599		29	V	126.415
29	V	128.867		31	E	-1.76747	0.0134975		30	D	122.346
30	D	125.055		32	Y	0.411367	0.0195585		31	E	119.216
31	E	120.603		33	D	-6.43756	0.097094		32	Y	125.489
32	Y	121.459		35	T	-11.5271	0.0581751		33	D	128.627
33	D	132.742		36	I	-2.00698	0.0550525		35	T	110.397
35	T	125.401		37	E	10.3535	0.0403586		36	I	120.942
36	I	124.684		38	D	-4.09464	0.0504761		37	E	131.931
37	E	114.601		39	S	-1.15902	0.0206827		38	D	124.326
38	D	125.253		40	Y	1.19828	0.020236		39	S	114.106
39	S	114.483		41	R	0.166015	0.0340123		40	Y	121.427
40	Y	121.608		42	K	-0.318295	0.0100105		41	R	120.192
41	R	120.521		43	Q	-0.628169	0.010925		42	K	122.015
42	K	122.866		44	V	-0.321621	0.00921459		43	Q	128.938
43	Q	129.243		45	V	-0.543048	0.00662182		44	V	121.896
44	V	121.931		46	I	0.253407	0.0186743		45	V	122.222
45	V	122.517		47	D	0.41374	0.0202894		46	I	126.016
46	I	126.231		48	G	-0.100433	0.0307792		47	D	130.326
47	D	130.096		49	E	-0.182074	0.0119103		48	G	103.433
48	G	103.421		50	T	0.238047	0.0119006		49	E	122.763
49	E	122.757		51	C	-0.564034	0.0091982		50	T	125.873
50	T	125.633		52	L	-0.550182	0.0102961		51	C	124.917
51	C	125.249		53	L	-0.193654	0.0233038		52	L	122.9
52	L	123.089		54	D	-1.79554	0.0285646		53	L	123.947
53	L	123.918		56	L	-0.917276	0.0180362		54	D	125.673
54	D	127.083		57	D	-1.7644	0.0442947		55	I	123.894
55	I	124.478		58	T	2.53365	0.0639105		56	L	127.705
56	L	130.582		59	A	3.58797	0.0535715		57	D	129.151
57	D	128.703		60	G	-4.56218	0.0631793		58	T	110.344
58	T	111.789		61	Q	-0.782823	0.0227892		59	A	122.589
59	A	119.966		62	E	-3.32535	0.0778095		60	G	110.531
60	G	114.501		63	E	0.999045	0.0269247		61	Q	119.246
61	Q	120.184		64	Y	2.04198	0.0499529		62	E	120.539
62	E	126.267		65	S	-0.180314	0.023831		63	E	120.569
63	E	119.868		66	A	0.995721	0.0266696		64	Y	120.461
64	Y	117.674		67	M	1.77977	0.0371801		65	S	119.502
65	S	118.199		68	R	2.00469	0.075312		66	A	128.458
66	A	125.392		69	D	0.913036	0.0218445		67	M	117.747
67	M	115.801		70	Q	3.1851	0.0291072		69	D	118.509
68	R	118.32		71	Y	3.20974	0.0366883		71	Y	120.13
69	D	117.146		72	M	-3.9033	0.0493898		72	M	118.831
70	Q	115.205		73	R	-0.617297	0.0142748		73	R	115.665
71	Y	116.139		74	T	0.984407	0.019248		74	T	108.167
72	M	122.527		75	G	0.63278	0.017461		75	G	111.226
73	R	117.017		77	G	0.148101	0.0166525		76	E	121.869
74	T	108.372		78	F	0.412262	0.0130857		77	G	101.003
75	G	107.765		79	L	-1.35438	0.0258596		78	F	121.406
76	E	120.485		80	C	-0.441037	0.0114351		79	L	126.961
77	G	101.145		81	V	0.198714	0.025128		80	C	124.764
78	F	120.983		82	F	-0.207824	0.0219115		81	V	126.392
79	L	128.176		84	I	0.162338	0.0290304		82	F	123.523
80	C	125.167		86	N	-0.0987215	0.0454166		83	A	121.524
81	V	126.327		88	K	-0.349847	0.0113284		84	I	113.588
82	F	123.705		89	S	-0.361179	0.0155304		85	N	117.148
83	A	121.548		90	F	-0.475637	0.0116312		86	N	119.426
84	I	113.437		91	E	-0.128289	0.0289301		87	T	124.504
85	N	117.157		92	D	-0.656164	0.0136083		88	K	124.313
86	N	119.313		93	I	1.09454	0.0176409		89	S	114.468
87	T	124.365		94	H	0.368707	0.0264684		90	F	124.596
88	K	124.653		95	H	0.829125	0.015385		91	E	121.938
89	S	114.546		96	Y	0.374468	0.01328		92	D	117.147
90	F	125.121		98	E	0.914094	0.0124807		93	I	120.821
91	E	121.746		99	Q	-0.427836	0.00784302		94	H	116.946
92	D	117.67		101	K	0.607216	0.0102429		95	H	117.334
93	I	120.178		102	R	-0.644915	0.0114903		96	Y	118.925
94	H	117.241		103	V	-1.24403	0.0292676		97	R	118.915
95	H	116.501		104	K	-0.35103	0.0168334		98	E	117.681
96	Y	119.273		105	D	-0.178225	0.0121774		99	Q	119.523
97	R	118.239		106	S	-0.0694297	0.0493505		100	I	120.026
98	E	116.453		107	E	0.0680309	0.037463		102	R	117.687
99	Q	120.349		108	D	0.104829	0.0187066		103	V	118.135
100	I	120.202		109	V	-0.109012	0.0236428		104	K	116.724
101	K	116.869		111	M	-0.268076	0.0126276		105	D	120.855
102	R	118.453		112	V	-0.647744	0.0101887		106	S	109.221
103	V	119.667		113	L	-0.446355	0.0141126		107	E	121.204
104	K	116.017		114	V	-0.235447	0.0220421		108	D	121.29
105	D	120.991		115	G	0.142617	0.0236715		109	V	121.996
106	S	109.275		116	N	-0.112992	0.0364493		111	M	123.07
107	E	121.368		117	K	-0.140065	0.0411727		112	V	117.977
108	D	120.902		118	C	0.198182	0.0225942		113	L	128.879
109	V	122.141		119	D	0.390495	0.0383967		114	V	128.271
111	M	123.195		120	L	0.10927	0.0212703		115	G	113.46
112	V	118.396		122	S	0.123845	0.0181053		116	N	121.565
113	L	129.099		123	R	-0.158483	0.0205003		117	K	112.052
114	V	128.223		124	T	0.0307155	0.126574		118	C	114.228
115	G	113.398		125	V	-0.0911121	0.0327544		119	D	116.991
116	N	121.562		126	D	-0.0342421	0.0513793		120	L	121.679
117	K	112.047		128	K	-0.00362896	0.104746		122	S	113.199
118	C	113.882		129	Q	-0.117881	0.0164948		123	R	120.207
119	D	116.629		131	Q	0.234359	0.0110065		124	T	114.182
120	L	121.62		133	L	-0.0970859	0.0217405		125	V	124.308
122	S	113.214		134	A	0.250404	0.0129111		126	D	128.561
123	R	120.356		136	S	-0.116798	0.0129508		127	T	121.507
124	T	114.647		137	Y	-0.15567	0.0196277		128	K	120.492
125	V	124.292		138	G	0.133797	0.020762		129	Q	117.607
126	D	128.483		139	I	0.111877	0.0232267		130	A	122.511
127	T	121.606		141	F	0.273654	0.0174292		131	Q	117.901
128	K	120.496		142	I	-0.0452546	0.0631208		132	D	120.532
129	Q	117.565		143	E	-0.0791784	0.0319486		133	L	123.695
130	A	122.462		144	T	-0.438381	0.011067		134	A	121.688
131	Q	117.986		145	S	0.183521	0.0216359		135	R	118.334
132	D	120.487		146	A	0.0723072	0.0467196		136	S	117.751
133	L	123.692		147	K	-0.274895	0.014572		137	Y	119.881
134	A	121.509		148	T	0.244736	0.0423331		138	G	110.992
135	R	118.236		149	R	-0.783623	0.0150947		139	I	113.075
136	S	117.747		150	Q	0.0725502	0.0399659		141	F	120.213
137	Y	119.952		151	G	-0.0901803	0.0240834		142	I	130.054
138	G	110.816		152	V	0.331471	0.0104231		143	E	125.181
139	I	112.967		154	D	0.231677	0.0118694		144	T	112.205
141	F	120.277		155	A	0.11983	0.0175601		145	S	112.602
142	I	129.981		156	F	0.160809	0.0197189		146	A	132.603
143	E	125.236		157	Y	0.39411	0.0115533		147	K	116.292
144	T	112.598		158	T	0.151644	0.0203441		148	T	106.51
145	S	112.324		159	L	-0.121249	0.0219009		149	R	119.856
146	A	132.322		160	V	0.162807	0.0254091		150	Q	124.35
147	K	116.401		161	R	0.222948	0.018553		151	G	115.435
148	T	106.189		162	E	0.0491305	0.0622763		152	V	120.643
149	R	119.85		163	I	-0.105383	0.0342967		153	D	117.19
150	Q	124.277		164	R	0.335032	0.0141779		154	D	116.37
151	G	115.403		165	K	-0.2933	0.008921		155	A	124.941
152	V	120.39		166	H	-0.15362	0.0192784		156	F	112.997
153	D	117.173		167	K	0.14721	0.0185395		157	Y	119.649
154	D	116.139		168	E	0.195366	0.00937968		158	T	116.553
155	A	124.855		169	K	0.0134605	0.133939		159	L	121.969
156	F	112.934							160	V	119.686
157	Y	119.392							161	R	119.088
158	T	116.497							162	E	119.669
159	L	121.987							163	I	123.247
160	V	119.758							164	R	119.518
161	R	118.6							165	K	117.307
162	E	119.428							167	K	119.152
163	I	123.061							168	E	119.911
164	R	119.933							169	K	126.633
165	K	117.105
166	H	117.411
167	K	119.212
168	E	119.88
169	K	126.603

## Sheet: FigS1 - G12C Shifts
kRas G12C + GTP Ground State				kRas G12C + GTP Excited State					kRas G12C + GDP
Num	Res	15N CS (ppm)		Num	Res	Δϖ (ppm)	Δϖ error (ppm)		Num	Res	15N CS (ppm)
0	A	124.49		0	A	-0.431301	0.0244925		0	A	124.441
1	M	120.103		1	M	-0.273953	0.0168554		1	M	120.12
2	T	122.72		2	T	-0.181613	0.0243866		2	T	122.987
3	E	126.848		3	E	0.118134	0.0301012		3	E	126.898
4	Y	122.23		4	Y	0.214368	0.0260203		4	Y	121.827
5	K	123.74		5	K	0.0926739	0.052093		5	K	124.701
6	L	126.197		6	L	0.443494	0.0172372		6	L	126.817
7	V	122.172		7	V	0.417972	0.0132774		7	V	120.437
8	V	129.537		8	V	-1.08976	0.0210033		8	V	129.161
9	V	120.057		9	V	0.854895	0.0117318		9	V	120.827
10	G	108.095		10	G	0.326044	0.0427951		10	G	107.692
11	A	121.139		11	A	1.08276	0.0155052		11	A	124.152
12	C	116.191		12	C	1.2957	0.0129806		12	C	120.096
13	G	108.515		13	G	2.99145	0.0348036		13	G	119.649
14	V	112.732		14	V	-0.520236	0.0156295		14	V	113.992
15	G	107.651		15	G	0.376216	0.0296175		15	G	109.849
16	K	122.953		16	K	0.620333	0.0312626		16	K	125.694
17	S	120.505		17	S	-0.917248	0.0214962		17	S	120.767
18	A	125.966		18	A	0.262417	0.0376795		18	A	125.376
19	L	120.294		19	L	0.264393	0.0205673		19	L	120.545
20	T	117.45		20	T	-0.648457	0.019867		20	T	117.039
21	I	121.531		21	I	-0.536634	0.0294012		21	I	120.882
22	Q	121.087		22	Q	0.339772	0.0284836		22	Q	120.976
23	L	120.828		23	L	0.375082	0.0210881		23	L	120.862
24	I	114.073		24	I	0.456102	0.0280657		24	I	114.208
25	Q	116.372		25	Q	-0.392349	0.0218044		25	Q	116.145
26	N	117.025		26	N	-0.517275	0.0126468		26	N	116.233
27	H	111.916		27	H	0.296242	0.0244608		27	H	111.273
28	F	122.996		28	F	-0.527614	0.0134296		28	F	122.334
29	V	128.768		29	V	-2.85312	0.0291853		29	V	126.31
30	D	125.058		30	D	-2.38653	0.0303363		30	D	122.424
31	E	120.621		31	E	-1.43793	0.00812327		31	E	119.174
32	Y	121.548		33	D	-5.89783	0.0405378		32	Y	126.238
33	D	132.79		35	T	-11.9082	0.0466336		33	D	129.016
35	T	125.222		36	I	-2.94115	0.0374993		35	T	109.661
36	I	125.402		37	E	10.2923	0.0238674		36	I	120.915
37	E	115.181		38	D	-3.59357	0.0362405		37	E	132.965
38	D	124.937		39	S	-1.3332	0.0180468		38	D	125.012
39	S	114.54		40	Y	1.37945	0.0207142		39	S	114.198
40	Y	121.574		41	R	-0.297285	0.0289881		40	Y	121.232
41	R	120.545		42	K	0.37995	0.0161004		41	R	120.154
42	K	122.88		43	Q	0.531462	0.0213565		42	K	121.923
43	Q	129.217		44	V	0.327354	0.0159068		43	Q	128.963
44	V	121.922		45	V	-0.460143	0.0089334		44	V	121.896
45	V	122.422		46	I	0.198706	0.028582		45	V	122.204
46	I	126.189		47	D	-0.387234	0.0386541		46	I	126.01
47	D	130.128		48	G	-0.261966	0.0282051		47	D	130.308
48	G	103.438		49	E	-0.246574	0.0182324		48	G	103.441
49	E	122.78		50	T	0.262037	0.0203872		49	E	122.782
50	T	125.687		51	C	0.460024	0.0121997		50	T	125.888
51	C	125.224		52	L	-0.387904	0.0145443		51	C	124.935
52	L	123.009		53	L	-0.200158	0.0356043		52	L	122.915
53	L	123.867		54	D	-1.52713	0.0151833		53	L	123.942
54	D	126.922		56	L	-0.895009	0.0182348		54	D	125.745
55	I	124.414		57	D	-1.35548	0.0312318		55	I	123.97
56	L	130.551		58	T	2.42208	0.028331		56	L	127.55
57	D	128.678		59	A	3.85086	0.0343863		57	D	129.513
58	T	111.501		60	G	-2.01598	0.0344546		58	T	109.863
59	A	120.324		62	E	-2.28709	0.0546564		59	A	121.194
60	G	112.867		63	E	0.44018	0.0605277		60	G	107.956
62	E	125.752		66	A	1.36573	0.0232085		61	Q	119.219
63	E	120.418		67	M	0.875309	0.0145354		62	E	120.817
65	S	118.248		70	Q	1.87205	0.0236638		63	E	120.335
66	A	125.604		71	Y	2.23482	0.0230022		64	Y	121.142
67	M	116.745		74	T	0.554439	0.017326		65	S	119.904
68	R	119.519		75	G	0.248526	0.0294507		66	A	129.354
69	D	118.214		76	E	0.104084	0.0999649		67	M	117.923
70	Q	116.273		77	G	0.278249	0.0297301		68	R	121.045
71	Y	116.581		78	F	0.317161	0.0246042		69	D	118.748
73	R	117.271		79	L	-1.07943	0.0139624		70	Q	117.621
74	T	108.586		80	C	0.287314	0.0175238		71	Y	119.956
75	G	108.043		81	V	0.206595	0.0309555		72	M	119.026
76	E	120.754		82	F	0.0826094	0.0692875		73	R	115.756
77	G	101.177		83	A	-0.155351	0.0503258		74	T	107.97
78	F	121.086		84	I	-0.115537	0.0689504		75	G	111.357
79	L	127.839		85	N	0.109389	0.0538805		76	E	122.046
80	C	125.089		86	N	0.198505	0.02674		77	G	100.954
81	V	126.24		88	K	-0.182132	0.0235069		78	F	121.407
82	F	123.755		89	S	0.344363	0.0199455		79	L	126.798
83	A	121.503		90	F	-0.314563	0.0227483		80	C	124.75
84	I	113.616		91	E	0.299465	0.0213678		81	V	126.24
85	N	116.976		92	D	-0.421099	0.0173264		82	F	123.767
86	N	119.09		93	I	0.658997	0.0168351		83	A	121.591
87	T	124.414		94	H	-0.275302	0.0310099		84	I	113.695
88	K	124.273		95	H	0.625004	0.0144924		85	N	117.103
89	S	114.548		96	Y	0.229196	0.0227963		86	N	119.407
90	F	124.997		97	R	0.61809	0.0144729		87	T	124.691
91	E	121.733		98	E	0.466894	0.0155258		88	K	124.248
92	D	117.375		99	Q	0.236819	0.0256411		89	S	114.466
93	I	120.348		100	I	0.00961474	0.148273		90	F	124.764
94	H	117.188		102	R	-0.441952	0.0113473		91	E	121.978
95	H	116.698		103	V	-0.765653	0.0155359		92	D	117.031
96	Y	118.94		104	K	0.0387288	0.100702		93	I	120.716
97	R	118.187		105	D	0.25243	0.0173605		94	H	116.96
98	E	116.851		106	S	-0.157477	0.0292702		95	H	117.317
99	Q	119.983		107	E	0.121865	0.0385312		96	Y	118.85
100	I	120.071		108	D	0.140168	0.0338767		97	R	118.876
101	K	117.016		109	V	0.210846	0.0149351		98	E	117.749
102	R	118.359		111	M	-0.426325	0.0143209		99	Q	119.42
103	V	119.124		112	V	-0.623575	0.0114967		100	I	120.035
104	K	116.209		113	L	-0.370606	0.0203632		101	K	117.633
105	D	120.894		114	V	-0.257487	0.0229841		102	R	117.658
106	S	109.266		115	G	0.240852	0.0287594		103	V	118.22
107	E	121.304		117	K	0.163872	0.0419486		104	K	116.79
108	D	120.999		118	C	0.224169	0.0315104		105	D	120.821
109	V	122.063		119	D	0.264871	0.0286742		106	S	109.239
111	M	123.375		120	L	0.188211	0.0259412		107	E	121.185
112	V	118.398		122	S	-0.161965	0.0276362		108	D	121.268
113	L	129.055		123	R	0.208183	0.0205176		109	V	121.994
114	V	128.192		124	T	-0.0649061	0.105531		111	M	123.066
115	G	113.473		125	V	-0.193235	0.0270268		112	V	117.969
116	N	121.568		126	D	0.173899	0.0283358		113	L	128.949
117	K	112.052		127	T	-0.201688	0.025816		114	V	128.254
118	C	113.957		128	K	0.0430644	0.0589538		115	G	113.559
119	D	116.673		129	Q	-0.166275	0.0232445		116	N	121.56
120	L	121.576		130	A	-0.195412	0.0247305		117	K	112.176
122	S	113.176		131	Q	-0.16106	0.0243431		118	C	114.217
123	R	120.349		132	D	0.157274	0.0285639		119	D	117.035
124	T	114.67		133	L	-0.00237732	0.0991882		120	L	121.665
125	V	124.269		134	A	0.197528	0.0294047		122	S	113.199
126	D	128.494		135	R	0.151396	0.03214		123	R	120.229
127	T	121.614		136	S	0.10864	0.0310425		124	T	114.234
128	K	120.479		137	Y	0.131548	0.0460476		125	V	124.307
129	Q	117.543		138	G	0.122431	0.0449096		126	D	128.559
130	A	122.48		139	I	0.00263087	0.0977097		127	T	121.502
131	Q	117.99		141	F	0.103425	0.040013		128	K	120.483
132	D	120.482		142	I	-0.10888	0.0467188		129	Q	117.61
133	L	123.673		143	E	0.194674	0.0292363		130	A	122.511
134	A	121.554		144	T	0.370676	0.0163028		131	Q	117.914
135	R	118.27		145	S	0.265075	0.0354668		132	D	120.533
136	S	117.751		146	A	-0.133047	0.0474364		133	L	123.689
137	Y	119.948		147	K	-0.28977	0.0219089		134	A	121.678
138	G	110.85		148	T	0.17553	0.0423224		135	R	118.329
139	I	112.97		150	Q	-0.230374	0.0252784		136	S	117.757
141	F	120.279		151	G	-0.197	0.0258184		137	Y	119.883
142	I	129.919		152	V	0.283291	0.0224127		138	G	110.976
143	E	125.292		153	D	-0.268422	0.0173109		139	I	113.059
144	T	112.549		154	D	-0.192815	0.0201642		141	F	120.213
145	S	112.322		155	A	0.133954	0.0281787		142	I	130.02
146	A	132.31		156	F	0.149512	0.0340588		143	E	125.19
147	K	116.366		157	Y	0.251454	0.0201027		144	T	112.126
148	T	106.186		158	T	-0.156275	0.0418489		145	S	112.62
149	R	119.685		159	L	0.208444	0.0265297		146	A	132.534
150	Q	124.294		160	V	0.234396	0.0250493		147	K	116.29
151	G	115.436		161	R	0.152612	0.0385211		148	T	106.51
152	V	120.453		162	E	-0.172088	0.0314701		149	R	119.777
153	D	117.15		163	I	-0.239195	0.027764		150	Q	124.359
154	D	116.152		164	R	0.28219	0.0204492		151	G	115.435
155	A	124.887		166	H	0.0649819	0.0455397		152	V	120.673
156	F	112.939		167	K	-0.158258	0.019463		153	D	117.168
157	Y	119.445		168	E	0.158375	0.0205653		154	D	116.346
158	T	116.526		169	K	-0.247845	0.0196247		155	A	124.962
159	L	121.972							156	F	112.997
160	V	119.749							157	Y	119.645
161	R	118.668							158	T	116.554
162	E	119.454							159	L	121.955
163	I	123.11							160	V	119.673
164	R	119.876							161	R	119.097
165	K	117.081							162	E	119.688
166	H	117.421							163	I	123.233
167	K	119.233							164	R	119.492
168	E	119.881							165	K	117.304
169	K	126.604							166	H	117.677
									167	K	119.09
									168	E	119.849
									169	K	126.617

## Sheet: FigS2 - Distances
Residue_number	Amino_acids	average_distance
1	M	31.577
2	T	28.867
3	E	26.345
4	Y	23.091
5	K	20.631
6	L	17.377
7	V	14.551
8	V	11.183
9	V	9.722
10	G	8.192
11	A	7.498
12	G	5.163
13	G	4.009
14	V	5.9
15	G	6.497
16	K	6.145
17	S	6.074
18	A	7.976
19	L	10.057
20	T	10.865
21	I	11.747
22	Q	13.694
23	L	15.455
24	I	16.277
25	Q	17.169
26	N	18.24
27	H	17.641
28	F	16.107
29	V	13.246
30	D	12.732
31	E	11.358
32	Y	9.108
33	D	8.616
34	P	5.362
35	T	5.396
36	I	6.54
37	E	9.85
38	D	10.481
39	S	13.175
40	Y	14.781
41	R	17.797
42	K	19.922
43	Q	22.95
44	V	24.83
45	V	27.164
46	I	28.043
47	D	29.847
48	G	32.168
49	E	31.562
50	T	30.405
51	C	27.185
52	L	24.879
53	L	21.6
54	D	19.116
55	I	15.967
56	L	13.105
57	D	9.786
58	T	7.475
59	A	5.939
60	G	6.307
61	Q	8.906
62	E	11.794
63	E	14.221
64	Y	16.65
65	S	17.293
66	A	18.693
67	M	17.686
68	R	15.442
69	D	16.273
70	Q	17.995
71	Y	16.992
72	M	16.269
73	R	18.893
74	T	20.321
75	G	19.14
76	E	19.979
77	G	19.394
78	F	17.068
79	L	14.307
80	C	13.54
81	V	11.278
82	F	11.466
83	A	11.504
84	I	14.314
85	N	15.271
86	N	14.417
87	T	15.502
88	K	14.998
89	S	12.528
90	F	13.761
91	E	15.853
92	D	14.646
93	I	14.439
94	H	16.817
95	H	16.655
96	Y	14.791
97	R	16.41
98	E	18.807
99	Q	18.078
100	I	17.695
101	K	20.248
102	R	21.739
103	V	21.174
104	K	22.011
105	D	24.503
106	S	25.796
107	E	26.675
108	D	26.075
109	V	23.87
110	P	22.365
111	M	20.419
112	V	18.267
113	L	17.778
114	V	15.441
115	G	15.376
116	N	13.611
117	K	13.683
118	C	16.352
119	D	18.116
120	L	18.135
121	P	20.032
122	S	20.459
123	R	20.396
124	T	19.536
125	V	19.374
126	D	21.7
127	T	23
128	K	24.787
129	Q	24.111
130	A	21.849
131	Q	22.996
132	D	24.858
133	L	23.421
134	A	22.406
135	R	24.911
136	S	26.05
137	Y	24.73
138	G	25.599
139	I	24.302
140	P	22.931
141	F	21.832
142	I	19.705
143	E	19.296
144	T	17.011
145	S	16.369
146	A	14.111
147	K	14.959
148	T	17.862
149	R	18.356
150	Q	19.534
151	G	20.096
152	V	18.288
153	D	19.205
154	D	20.848
155	A	19.208
156	F	18.13
157	Y	20.653
158	T	22.087
159	L	20.824
160	V	21.684
161	R	24.459
162	E	24.633
163	I	24.22
164	R	26.501
165	K	28.467
166	H	28.477
167	K	29.225
168	E	31.367
169	K	32.75

## Sheet: FigS3 - TALOS-N
WT kRas + GTP							WT kRas + GDP
Reidue number	Amino Acid	α helix	β sheet	Loop	Confidence		Reidue number	Amino Acid	α helix	β sheet	Loop	Confidence
2	N	0.333	0.333	0.333	0		2	N	0.333	0.333	0.333	0
3	A	0.232	0.282	0.486	0.2		3	A	0.224	0.275	0.501	0.23
4	M	0.065	0.569	0.366	0.2		4	M	0.063	0.566	0.371	0.19
5	T	0	0.89	0.11	0.78		5	T	0	0.889	0.111	0.78
6	E	0.018	0.922	0.059	0.86		6	E	0.022	0.912	0.066	0.85
7	Y	0.012	0.922	0.066	0.86		7	Y	0.016	0.905	0.078	0.83
8	K	0.004	0.935	0.061	0.87		8	K	0.012	0.941	0.048	0.89
9	L	0.004	0.931	0.065	0.87		9	L	0.014	0.953	0.033	0.92
10	V	0.011	0.954	0.036	0.92		10	V	0.013	0.953	0.034	0.92
11	V	0.017	0.919	0.064	0.86		11	V	0.014	0.945	0.041	0.9
12	V	0.026	0.665	0.309	0.36		12	V	0.026	0.883	0.091	0.79
13	G	0.01	0.441	0.549	0.11		13	G	0.034	0.585	0.381	0.2
14	A	0.007	0.167	0.827	0.66		14	A	0.009	0.161	0.83	0.67
15	G	0.032	0.065	0.904	0.84		15	G	0.011	0.067	0.922	0.86
16	G	0.042	0.041	0.917	0.87		16	G	0.031	0.051	0.917	0.87
17	V	0.015	0.031	0.954	0.92		17	V	0.012	0.044	0.944	0.9
18	G	0.087	0.029	0.884	0.8		18	G	0.092	0.029	0.879	0.79
19	K	0.837	0.019	0.144	0.69		19	K	0.897	0.009	0.094	0.8
20	S	0.954	0.008	0.038	0.92		20	S	0.966	0.008	0.025	0.94
21	A	0.984	0.004	0.012	0.97		21	A	0.986	0.006	0.008	0.98
22	L	0.992	0.002	0.006	0.99		22	L	0.997	0	0.003	0.99
23	T	0.996	0.003	0.001	0.99		23	T	0.999	0.001	0	1
24	I	0.999	0	0.001	1		24	I	0.999	0	0.001	1
25	Q	0.992	0.001	0.007	0.98		25	Q	0.994	0.001	0.005	0.99
26	L	0.975	0	0.025	0.95		26	L	0.985	0	0.015	0.97
27	I	0.846	0.004	0.15	0.7		27	I	0.857	0.003	0.14	0.72
28	Q	0.487	0.013	0.5	0.01		28	Q	0.434	0.009	0.557	0.12
29	N	0.193	0.075	0.732	0.54		29	N	0.123	0.045	0.833	0.71
30	H	0.008	0.513	0.479	0.03		30	H	0.015	0.389	0.597	0.21
31	F	0.014	0.643	0.343	0.3		31	F	0	0.829	0.171	0.66
32	V	0.001	0.578	0.421	0.16		32	V	0	0.799	0.201	0.6
33	D	0.005	0.477	0.518	0.04		33	D	0	0.339	0.661	0.32
34	E	0.011	0.517	0.473	0.04		34	E	0	0.425	0.575	0.15
35	Y	0.002	0.238	0.76	0.52		35	Y	0.016	0.224	0.759	0.53
36	D	0	0.121	0.879	0.76		36	D	0.012	0.062	0.926	0.86
37	P	0.004	0.088	0.907	0.82		37	P	0.024	0.038	0.938	0.9
38	T	0.065	0.155	0.78	0.62		38	T	0.054	0.085	0.861	0.78
39	I	0.064	0.689	0.247	0.44		39	I	0.034	0.406	0.561	0.15
40	E	0.078	0.553	0.369	0.18		40	E	0	0.667	0.333	0.33
41	D	0.021	0.575	0.405	0.17		41	D	0.005	0.773	0.222	0.55
42	S	0.027	0.814	0.158	0.66		42	S	0.004	0.762	0.234	0.53
43	Y	0.02	0.928	0.052	0.88		43	Y	0.009	0.885	0.106	0.78
44	R	0.016	0.939	0.045	0.89		44	R	0.016	0.949	0.035	0.91
45	K	0.008	0.934	0.057	0.88		45	K	0.009	0.931	0.061	0.87
46	Q	0.003	0.937	0.06	0.88		46	Q	0.001	0.925	0.073	0.85
47	V	0.003	0.95	0.047	0.9		47	V	0.004	0.935	0.061	0.87
48	V	0.016	0.956	0.028	0.93		48	V	0.019	0.954	0.027	0.93
49	I	0.051	0.799	0.15	0.65		49	I	0.057	0.835	0.108	0.73
50	D	0.011	0.163	0.826	0.66		50	D	0.012	0.171	0.816	0.65
51	G	0.04	0.122	0.837	0.71		51	G	0.042	0.115	0.843	0.73
52	E	0	0.789	0.211	0.58		52	E	0	0.777	0.223	0.55
53	T	0.012	0.9	0.088	0.81		53	T	0.013	0.892	0.095	0.8
54	C	0.015	0.933	0.052	0.88		54	C	0.017	0.93	0.053	0.88
55	L	0.008	0.933	0.059	0.87		55	L	0.013	0.942	0.045	0.9
56	L	0.008	0.919	0.073	0.85		56	L	0.011	0.918	0.072	0.85
57	D	0.01	0.919	0.071	0.85		57	D	0.007	0.919	0.074	0.85
58	I	0.021	0.945	0.034	0.91		58	I	0.009	0.951	0.04	0.91
59	L	0.018	0.939	0.043	0.9		59	L	0.007	0.916	0.077	0.84
60	D	0.004	0.741	0.255	0.49		60	D	0.007	0.643	0.35	0.29
61	T	0.014	0.32	0.666	0.35		61	T	0.032	0.544	0.424	0.12
62	A	0.008	0.063	0.929	0.87		62	A	0.007	0.133	0.859	0.73
63	G	0.012	0.034	0.954	0.92		63	G	0.008	0.038	0.954	0.92
64	Q	0.086	0.016	0.897	0.81		64	Q	0.07	0.03	0.9	0.83
65	E	0.349	0.079	0.572	0.22		65	E	0.319	0.086	0.595	0.28
66	E	0.786	0.031	0.183	0.6		66	E	0.303	0.1	0.597	0.29
67	Y	0.857	0.003	0.14	0.72		67	Y	0.099	0.063	0.838	0.74
68	S	0.797	0.008	0.195	0.6		68	S	0.077	0.125	0.798	0.67
69	A	0.925	0	0.075	0.85		69	A	0.776	0.067	0.157	0.62
70	M	0.954	0.002	0.043	0.91		70	M	0.965	0.007	0.028	0.94
71	R	0.969	0.001	0.03	0.94		71	R	0.992	0	0.008	0.98
72	D	0.985	0	0.015	0.97		72	D	0.997	0	0.003	0.99
73	Q	0.975	0	0.025	0.95		73	Q	0.995	0.001	0.004	0.99
74	Y	0.964	0.003	0.033	0.93		74	Y	0.996	0.001	0.003	0.99
75	M	0.977	0	0.023	0.95		75	M	0.984	0	0.016	0.97
76	R	0.909	0.001	0.09	0.82		76	R	0.9	0	0.1	0.8
77	T	0.599	0	0.401	0.2		77	T	0.583	0.002	0.415	0.17
78	G	0.142	0.004	0.854	0.71		78	G	0.11	0.012	0.878	0.77
79	E	0.038	0.058	0.904	0.85		79	E	0.033	0.144	0.823	0.68
80	G	0.005	0.468	0.527	0.06		80	G	0	0.608	0.392	0.22
81	F	0.001	0.881	0.119	0.76		81	F	0.018	0.907	0.075	0.83
82	L	0.016	0.959	0.025	0.93		82	L	0.011	0.947	0.042	0.91
83	C	0.013	0.948	0.039	0.91		83	C	0.016	0.953	0.03	0.92
84	V	0.013	0.941	0.045	0.9		84	V	0.015	0.95	0.035	0.92
85	F	0.026	0.913	0.061	0.85		85	F	0.024	0.926	0.05	0.88
86	A	0.04	0.847	0.113	0.73		86	A	0.043	0.841	0.116	0.72
87	I	0.01	0.251	0.74	0.49		87	I	0.008	0.199	0.793	0.59
88	N	0.008	0.073	0.919	0.85		88	N	0.005	0.052	0.943	0.89
89	N	0.045	0.037	0.918	0.87		89	N	0.039	0.038	0.922	0.88
90	T	0.844	0.023	0.133	0.71		90	T	0.82	0.028	0.153	0.67
91	K	0.96	0.008	0.031	0.93		91	K	0.961	0.008	0.031	0.93
92	S	0.977	0.001	0.022	0.96		92	S	0.984	0	0.016	0.97
93	F	0.971	0	0.029	0.94		93	F	0.96	0	0.04	0.92
94	E	0.972	0	0.028	0.94		94	E	0.96	0	0.04	0.92
95	D	0.963	0.001	0.036	0.93		95	D	0.949	0	0.051	0.9
96	I	0.98	0.001	0.019	0.96		96	I	0.985	0	0.015	0.97
97	H	0.992	0	0.008	0.98		97	H	0.997	0	0.003	0.99
98	H	0.996	0	0.004	0.99		98	H	0.997	0.001	0.002	0.99
99	Y	0.998	0	0.002	1		99	Y	0.998	0	0.001	1
100	R	0.993	0	0.006	0.99		100	R	0.997	0.001	0.003	0.99
101	E	0.99	0.001	0.009	0.98		101	E	0.993	0.001	0.006	0.99
102	Q	0.999	0.001	0.001	1		102	Q	0.996	0.001	0.003	0.99
103	I	0.999	0.001	0	1		103	I	0.999	0	0.001	1
104	K	0.993	0.001	0.006	0.99		104	K	0.987	0.001	0.012	0.97
105	R	0.98	0	0.02	0.96		105	R	0.98	0	0.02	0.96
106	V	0.913	0.001	0.086	0.83		106	V	0.868	0	0.132	0.74
107	K	0.575	0	0.425	0.15		107	K	0.353	0	0.647	0.29
108	D	0.12	0.002	0.879	0.76		108	D	0.056	0.008	0.936	0.88
109	S	0.004	0.07	0.925	0.85		109	S	0.008	0.059	0.934	0.88
110	E	0.003	0.082	0.915	0.83		110	E	0.003	0.078	0.92	0.84
111	D	0.012	0.087	0.901	0.81		111	D	0.023	0.17	0.807	0.64
112	V	0.004	0.176	0.82	0.64		112	V	0.006	0.294	0.7	0.41
113	P	0.003	0.581	0.416	0.17		113	P	0.007	0.418	0.576	0.16
114	M	0.004	0.817	0.179	0.64		114	M	0	0.771	0.229	0.54
115	V	0.006	0.96	0.034	0.93		115	V	0.007	0.956	0.037	0.92
116	L	0.015	0.963	0.021	0.94		116	L	0.014	0.96	0.025	0.93
117	V	0.021	0.944	0.035	0.91		117	V	0.012	0.937	0.052	0.88
118	G	0.034	0.79	0.176	0.61		118	G	0.022	0.79	0.187	0.6
119	N	0.037	0.464	0.499	0.04		119	N	0.027	0.458	0.515	0.06
120	K	0.013	0.094	0.894	0.8		120	K	0.013	0.091	0.896	0.81
121	C	0.067	0.057	0.876	0.81		121	C	0.07	0.058	0.872	0.8
122	D	0.088	0.053	0.858	0.77		122	D	0.082	0.05	0.868	0.79
123	L	0.034	0.033	0.933	0.9		123	L	0.036	0.032	0.932	0.9
124	P	0.016	0.038	0.946	0.91		124	P	0.013	0.035	0.951	0.92
125	S	0.009	0.064	0.928	0.86		125	S	0.017	0.048	0.935	0.89
126	R	0.016	0.15	0.834	0.68		126	R	0.009	0.117	0.874	0.76
127	T	0.002	0.509	0.489	0.02		127	T	0.014	0.376	0.61	0.23
128	V	0	0.467	0.533	0.07		128	V	0	0.474	0.526	0.05
129	D	0.088	0.173	0.739	0.57		129	D	0.082	0.193	0.725	0.53
130	T	0.88	0.019	0.102	0.78		130	T	0.845	0.022	0.133	0.71
131	K	0.972	0.009	0.019	0.95		131	K	0.97	0.008	0.022	0.95
132	Q	0.995	0.001	0.003	0.99		132	Q	0.996	0.001	0.003	0.99
133	A	0.992	0	0.008	0.98		133	A	0.996	0	0.004	0.99
134	Q	0.986	0.001	0.013	0.97		134	Q	0.99	0.001	0.009	0.98
135	D	0.996	0.001	0.003	0.99		135	D	0.997	0	0.002	0.99
136	L	0.995	0.001	0.004	0.99		136	L	0.998	0	0.002	1
137	A	0.992	0.001	0.007	0.98		137	A	0.995	0.001	0.004	0.99
138	R	0.979	0	0.021	0.96		138	R	0.974	0	0.026	0.95
139	S	0.84	0.006	0.154	0.69		139	S	0.827	0.004	0.169	0.66
140	Y	0.367	0.001	0.632	0.26		140	Y	0.395	0.003	0.602	0.21
141	G	0.084	0.121	0.795	0.67		141	G	0.059	0.036	0.905	0.85
142	I	0	0.363	0.636	0.27		142	I	0.001	0.08	0.919	0.84
143	P	0.003	0.274	0.723	0.45		143	P	0.024	0.166	0.81	0.64
144	F	0	0.757	0.243	0.51		144	F	0	0.79	0.21	0.58
145	I	0	0.924	0.076	0.85		145	I	0	0.972	0.028	0.94
146	E	0.007	0.662	0.331	0.33		146	E	0.02	0.831	0.149	0.68
147	T	0	0.414	0.586	0.17		147	T	0	0.518	0.482	0.04
148	S	0.004	0.391	0.604	0.21		148	S	0	0.437	0.563	0.13
149	A	0.084	0.107	0.809	0.7		149	A	0.07	0.114	0.816	0.7
150	K	0.102	0.048	0.85	0.75		150	K	0.094	0.04	0.866	0.77
151	T	0.31	0.063	0.627	0.32		151	T	0.237	0.052	0.711	0.47
152	R	0.195	0.038	0.767	0.57		152	R	0.251	0.036	0.712	0.46
153	Q	0.361	0.018	0.621	0.26		153	Q	0.407	0.017	0.576	0.17
154	G	0.78	0.024	0.196	0.58		154	G	0.764	0.018	0.217	0.55
155	V	0.962	0	0.038	0.92		155	V	0.958	0	0.042	0.92
156	D	0.984	0.001	0.016	0.97		156	D	0.986	0	0.014	0.97
157	D	0.978	0	0.021	0.96		157	D	0.983	0	0.016	0.97
158	A	0.982	0	0.018	0.96		158	A	0.984	0	0.016	0.97
159	F	0.984	0.001	0.015	0.97		159	F	0.984	0.002	0.014	0.97
160	Y	0.989	0.005	0.007	0.98		160	Y	0.994	0.003	0.003	0.99
161	T	0.993	0	0.007	0.99		161	T	0.993	0.001	0.006	0.99
162	L	0.997	0.001	0.001	1		162	L	0.997	0.001	0.002	1
163	V	0.999	0.001	0	1		163	V	0.999	0.001	0	1
164	R	0.998	0.001	0.001	1		164	R	0.997	0.001	0.002	0.99
165	E	0.994	0.002	0.004	0.99		165	E	0.997	0.002	0.001	1
166	I	0.999	0.001	0	1		166	I	0.999	0.001	0	1
167	R	0.997	0	0.003	0.99		167	R	0.997	0	0.003	0.99
168	K	0.98	0	0.02	0.96		168	K	0.981	0	0.019	0.96
169	H	0.909	0	0.091	0.82		169	H	0.899	0	0.1	0.8
170	K	0.648	0.014	0.338	0.31		170	K	0.624	0.014	0.362	0.26
171	E	0.301	0.189	0.51	0.21		171	E	0.278	0.19	0.532	0.25
172	K	0.333	0.333	0.333	0		172	K	0.333	0.333	0.333	0

## Sheet: FigS4 - WT+GDP CEST
[Y32N]
# CS (PPM)	INTENSITY (EXP)	ERROR (EXP)
93.9	0.879375	0.0124325
95.29	0.879475	0.0124325
96.22	0.866557	0.0124325
97.15	0.862651	0.0124325
97.61	0.86195	0.0124325
98.08	0.869461	0.0124325
98.54	0.871664	0.0124325
99.01	0.873466	0.0124325
99.47	0.854439	0.0124325
99.94	0.873166	0.0124325
100.4	0.87567	0.0124325
100.86	0.860748	0.0124325
101.33	0.863051	0.0124325
101.79	0.863652	0.0124325
102.26	0.879375	0.0124325
102.72	0.859446	0.0124325
103.19	0.870262	0.0124325
103.65	0.863552	0.0124325
104.12	0.851034	0.0124325
104.58	0.870462	0.0124325
105.04	0.87597	0.0124325
105.51	0.884382	0.0124325
105.97	0.849332	0.0124325
106.44	0.861449	0.0124325
106.9	0.870062	0.0124325
107.37	0.862751	0.0124325
107.83	0.858144	0.0124325
108.29	0.883181	0.0124325
108.76	0.878374	0.0124325
109.22	0.887587	0.0124325
109.69	0.86896	0.0124325
110.15	0.864453	0.0124325
110.62	0.857944	0.0124325
111.08	0.872565	0.0124325
111.54	0.864253	0.0124325
112.01	0.861549	0.0124325
112.47	0.866757	0.0124325
112.94	0.838015	0.0124325
113.4	0.845927	0.0124325
113.87	0.86906	0.0124325
114.33	0.856742	0.0124325
114.79	0.858445	0.0124325
115.26	0.856442	0.0124325
115.72	0.860548	0.0124325
116.19	0.864153	0.0124325
116.65	0.854739	0.0124325
117.12	0.865956	0.0124325
117.58	0.843523	0.0124325
118.05	0.850934	0.0124325
118.51	0.843223	0.0124325
118.97	0.864253	0.0124325
119.44	0.835912	0.0124325
119.9	0.844725	0.0124325
120.37	0.831806	0.0124325
120.83	0.803665	0.0124325
121.3	0.836112	0.0124325
121.76	0.796755	0.0124325
122.22	0.81368	0.0124325
122.69	0.760403	0.0124325
123.15	0.71754	0.0124325
123.62	0.669371	0.0124325
124.08	0.600371	0.0124325
124.55	0.424716	0.0124325
125.01	0.154124	0.0124325
125.47	0.0487707	0.0124325
125.94	0.0243353	0.0124325
126.4	0.273797	0.0124325
126.87	0.488108	0.0124325
127.33	0.654048	0.0124325
127.8	0.716138	0.0124325
128.26	0.749787	0.0124325
128.72	0.764108	0.0124325
129.19	0.807471	0.0124325
129.65	0.818787	0.0124325
130.12	0.830704	0.0124325
130.58	0.858345	0.0124325
131.05	0.857043	0.0124325
131.51	0.843924	0.0124325
131.97	0.852336	0.0124325
132.44	0.849532	0.0124325
132.9	0.86916	0.0124325
133.37	0.850533	0.0124325
133.83	0.864453	0.0124325
134.3	0.875169	0.0124325
134.76	0.866256	0.0124325
135.23	0.887887	0.0124325
135.69	0.859046	0.0124325
136.15	0.863853	0.0124325
136.62	0.861249	0.0124325
137.08	0.872465	0.0124325
138.01	0.878374	0.0124325
138.94	0.853538	0.0124325
140.33	0.873767	0.0124325
[D33N]
# CS (PPM)	INTENSITY (EXP)	ERROR (EXP)
93.9	0.861572	0.0128387
95.29	0.872209	0.0128387
96.22	0.866389	0.0128387
97.15	0.882143	0.0128387
97.61	0.880939	0.0128387
98.08	0.85214	0.0128387
98.54	0.879334	0.0128387
99.01	0.862877	0.0128387
99.47	0.874718	0.0128387
99.94	0.873915	0.0128387
100.4	0.867493	0.0128387
100.86	0.86378	0.0128387
101.33	0.865386	0.0128387
101.79	0.85796	0.0128387
102.26	0.852742	0.0128387
102.72	0.868095	0.0128387
103.19	0.848628	0.0128387
103.65	0.853645	0.0128387
104.12	0.875721	0.0128387
104.58	0.856756	0.0128387
105.04	0.85224	0.0128387
105.51	0.847022	0.0128387
105.97	0.84923	0.0128387
106.44	0.846822	0.0128387
106.9	0.858863	0.0128387
107.37	0.854247	0.0128387
107.83	0.876825	0.0128387
108.29	0.851939	0.0128387
108.76	0.846822	0.0128387
109.22	0.848427	0.0128387
109.69	0.875119	0.0128387
110.15	0.865988	0.0128387
110.62	0.853043	0.0128387
111.08	0.86388	0.0128387
111.54	0.861572	0.0128387
112.01	0.85515	0.0128387
112.47	0.869801	0.0128387
112.94	0.853645	0.0128387
113.4	0.861372	0.0128387
113.87	0.843309	0.0128387
114.33	0.850334	0.0128387
114.79	0.856555	0.0128387
115.26	0.838091	0.0128387
115.72	0.847323	0.0128387
116.19	0.851136	0.0128387
116.65	0.845918	0.0128387
117.12	0.867091	0.0128387
117.58	0.856354	0.0128387
118.05	0.857157	0.0128387
118.51	0.845417	0.0128387
118.97	0.85495	0.0128387
119.44	0.860168	0.0128387
119.9	0.844614	0.0128387
120.37	0.853344	0.0128387
120.83	0.84923	0.0128387
121.3	0.842507	0.0128387
121.76	0.842507	0.0128387
122.22	0.854347	0.0128387
122.69	0.833275	0.0128387
123.15	0.839195	0.0128387
123.62	0.842808	0.0128387
124.08	0.809292	0.0128387
124.55	0.806783	0.0128387
125.01	0.7826	0.0128387
125.47	0.80568	0.0128387
125.94	0.766846	0.0128387
126.4	0.732929	0.0128387
126.87	0.692288	0.0128387
127.33	0.600271	0.0128387
127.8	0.459385	0.0128387
128.26	0.190056	0.0128387
128.72	0.0299032	0.0128387
129.19	-0.012744	0.0128387
129.65	0.228288	0.0128387
130.12	0.48397	0.0128387
130.58	0.630074	0.0128387
131.05	0.688776	0.0128387
131.51	0.747178	0.0128387
131.97	0.782399	0.0128387
132.44	0.802669	0.0128387
132.9	0.814109	0.0128387
133.37	0.830264	0.0128387
133.83	0.843811	0.0128387
134.3	0.826351	0.0128387
134.76	0.828458	0.0128387
135.23	0.853444	0.0128387
135.69	0.844112	0.0128387
136.15	0.85224	0.0128387
136.62	0.835583	0.0128387
137.08	0.846019	0.0128387
138.01	0.850033	0.0128387
138.94	0.847524	0.0128387
140.33	0.870102	0.0128387
[T35N]
# CS (PPM)	INTENSITY (EXP)	ERROR (EXP)
93.9	0.881789	0.0142811
95.29	0.869819	0.0142811
96.22	0.863191	0.0142811
97.15	0.863587	0.0142811
97.61	0.869522	0.0142811
98.08	0.874567	0.0142811
98.54	0.871402	0.0142811
99.01	0.868434	0.0142811
99.47	0.848848	0.0142811
99.94	0.856069	0.0142811
100.4	0.852112	0.0142811
100.86	0.857553	0.0142811
101.33	0.852903	0.0142811
101.79	0.86883	0.0142811
102.26	0.854486	0.0142811
102.72	0.8624	0.0142811
103.19	0.853695	0.0142811
103.65	0.837768	0.0142811
104.12	0.850925	0.0142811
104.58	0.844198	0.0142811
105.04	0.839351	0.0142811
105.51	0.82659	0.0142811
105.97	0.826491	0.0142811
106.44	0.784548	0.0142811
106.9	0.779108	0.0142811
107.37	0.761005	0.0142811
107.83	0.735384	0.0142811
108.29	0.672074	0.0142811
108.76	0.544762	0.0142811
109.22	0.363438	0.0142811
109.69	0.0969433	0.0142811
110.15	0.0198833	0.0142811
110.62	0.0700366	0.0142811
111.08	0.306262	0.0142811
111.54	0.521219	0.0142811
112.01	0.642794	0.0142811
112.47	0.706796	0.0142811
112.94	0.757048	0.0142811
113.4	0.793946	0.0142811
113.87	0.812247	0.0142811
114.33	0.80918	0.0142811
114.79	0.840044	0.0142811
115.26	0.842912	0.0142811
115.72	0.824216	0.0142811
116.19	0.863982	0.0142811
116.65	0.853398	0.0142811
117.12	0.846572	0.0142811
117.58	0.859828	0.0142811
118.05	0.847463	0.0142811
118.51	0.853892	0.0142811
118.97	0.868137	0.0142811
119.44	0.863092	0.0142811
119.9	0.863785	0.0142811
120.37	0.853695	0.0142811
120.83	0.866555	0.0142811
121.3	0.872094	0.0142811
121.76	0.865961	0.0142811
122.22	0.87704	0.0142811
122.69	0.867445	0.0142811
123.15	0.876447	0.0142811
123.62	0.878425	0.0142811
124.08	0.869522	0.0142811
124.55	0.86883	0.0142811
125.01	0.860916	0.0142811
125.47	0.860322	0.0142811
125.94	0.877535	0.0142811
126.4	0.875359	0.0142811
126.87	0.860619	0.0142811
127.33	0.862795	0.0142811
127.8	0.871303	0.0142811
128.26	0.87526	0.0142811
128.72	0.873677	0.0142811
129.19	0.86972	0.0142811
129.65	0.860817	0.0142811
130.12	0.880107	0.0142811
130.58	0.883371	0.0142811
131.05	0.87427	0.0142811
131.51	0.86517	0.0142811
131.97	0.885646	0.0142811
132.44	0.883866	0.0142811
132.9	0.855277	0.0142811
133.37	0.880404	0.0142811
133.83	0.870412	0.0142811
134.3	0.884064	0.0142811
134.76	0.858542	0.0142811
135.23	0.856069	0.0142811
135.69	0.866653	0.0142811
136.15	0.874765	0.0142811
136.62	0.857454	0.0142811
137.08	0.871699	0.0142811
138.01	0.875655	0.0142811
138.94	0.883569	0.0142811
140.33	0.868731	0.0142811
[E37N]
# CS (PPM)	INTENSITY (EXP)	ERROR (EXP)
93.9	0.86071	0.0171953
95.29	0.892499	0.0171953
96.22	0.881869	0.0171953
97.15	0.877958	0.0171953
97.61	0.885981	0.0171953
98.08	0.863418	0.0171953
98.54	0.865824	0.0171953
99.01	0.87495	0.0171953
99.47	0.870437	0.0171953
99.94	0.896109	0.0171953
100.4	0.873446	0.0171953
100.86	0.881167	0.0171953
101.33	0.877156	0.0171953
101.79	0.908143	0.0171953
102.26	0.876855	0.0171953
102.72	0.895508	0.0171953
103.19	0.876755	0.0171953
103.65	0.893401	0.0171953
104.12	0.890393	0.0171953
104.58	0.878961	0.0171953
105.04	0.875451	0.0171953
105.51	0.876955	0.0171953
105.97	0.881769	0.0171953
106.44	0.880967	0.0171953
106.9	0.895307	0.0171953
107.37	0.895307	0.0171953
107.83	0.873747	0.0171953
108.29	0.867128	0.0171953
108.76	0.896711	0.0171953
109.22	0.871942	0.0171953
109.69	0.882471	0.0171953
110.15	0.876354	0.0171953
110.62	0.881067	0.0171953
111.08	0.874248	0.0171953
111.54	0.867228	0.0171953
112.01	0.880866	0.0171953
112.47	0.883474	0.0171953
112.94	0.857601	0.0171953
113.4	0.887184	0.0171953
113.87	0.874448	0.0171953
114.33	0.890092	0.0171953
114.79	0.879563	0.0171953
115.26	0.881869	0.0171953
115.72	0.895708	0.0171953
116.19	0.893	0.0171953
116.65	0.890694	0.0171953
117.12	0.86442	0.0171953
117.58	0.888688	0.0171953
118.05	0.859005	0.0171953
118.51	0.886081	0.0171953
118.97	0.862014	0.0171953
119.44	0.867429	0.0171953
119.9	0.901625	0.0171953
120.37	0.876755	0.0171953
120.83	0.886683	0.0171953
121.3	0.840052	0.0171953
121.76	0.847974	0.0171953
122.22	0.843362	0.0171953
122.69	0.849278	0.0171953
123.15	0.858203	0.0171953
123.62	0.861312	0.0171953
124.08	0.849679	0.0171953
124.55	0.860509	0.0171953
125.01	0.860008	0.0171953
125.47	0.834838	0.0171953
125.94	0.844164	0.0171953
126.4	0.847774	0.0171953
126.87	0.816286	0.0171953
127.33	0.827216	0.0171953
127.8	0.814581	0.0171953
128.26	0.789611	0.0171953
128.72	0.752607	0.0171953
129.19	0.702166	0.0171953
129.65	0.659747	0.0171953
130.12	0.590152	0.0171953
130.58	0.452066	0.0171953
131.05	0.279282	0.0171953
131.51	0.0602688	0.0171953
131.97	0.0109306	0.0171953
132.44	0.0108303	0.0171953
132.9	0.152026	0.0171953
133.37	0.389089	0.0171953
133.83	0.552347	0.0171953
134.3	0.661251	0.0171953
134.76	0.719715	0.0171953
135.23	0.76765	0.0171953
135.69	0.779483	0.0171953
136.15	0.830626	0.0171953
136.62	0.825512	0.0171953
137.08	0.850481	0.0171953
138.01	0.83935	0.0171953
138.94	0.863117	0.0171953
140.33	0.858905	0.0171953
[D38N]
# CS (PPM)	INTENSITY (EXP)	ERROR (EXP)
93.9	0.888411	0.00728106
95.29	0.888111	0.00728106
96.22	0.882409	0.00728106
97.15	0.891612	0.00728106
97.61	0.883109	0.00728106
98.08	0.888911	0.00728106
98.54	0.891712	0.00728106
99.01	0.890811	0.00728106
99.47	0.882409	0.00728106
99.94	0.88741	0.00728106
100.4	0.888211	0.00728106
100.86	0.881208	0.00728106
101.33	0.882509	0.00728106
101.79	0.877407	0.00728106
102.26	0.881508	0.00728106
102.72	0.897314	0.00728106
103.19	0.88361	0.00728106
103.65	0.890011	0.00728106
104.12	0.88421	0.00728106
104.58	0.874606	0.00728106
105.04	0.891312	0.00728106
105.51	0.888011	0.00728106
105.97	0.88541	0.00728106
106.44	0.882909	0.00728106
106.9	0.891612	0.00728106
107.37	0.88501	0.00728106
107.83	0.88381	0.00728106
108.29	0.878507	0.00728106
108.76	0.887611	0.00728106
109.22	0.896214	0.00728106
109.69	0.878807	0.00728106
110.15	0.881708	0.00728106
110.62	0.889111	0.00728106
111.08	0.88701	0.00728106
111.54	0.894013	0.00728106
112.01	0.888111	0.00728106
112.47	0.879007	0.00728106
112.94	0.880708	0.00728106
113.4	0.879608	0.00728106
113.87	0.882009	0.00728106
114.33	0.881909	0.00728106
114.79	0.889611	0.00728106
115.26	0.878707	0.00728106
115.72	0.869304	0.00728106
116.19	0.88631	0.00728106
116.65	0.869004	0.00728106
117.12	0.875907	0.00728106
117.58	0.864503	0.00728106
118.05	0.853999	0.00728106
118.51	0.868804	0.00728106
118.97	0.854099	0.00728106
119.44	0.846697	0.00728106
119.9	0.841794	0.00728106
120.37	0.834092	0.00728106
120.83	0.833591	0.00728106
121.3	0.824588	0.00728106
121.76	0.767369	0.00728106
122.22	0.74196	0.00728106
122.69	0.672435	0.00728106
123.15	0.547091	0.00728106
123.62	0.329915	0.00728106
124.08	0.054219	0.00728106
124.55	0.0017006	0.00728106
125.01	0.0994348	0.00728106
125.47	0.387236	0.00728106
125.94	0.588306	0.00728106
126.4	0.695043	0.00728106
126.87	0.758065	0.00728106
127.33	0.803481	0.00728106
127.8	0.833791	0.00728106
128.26	0.838293	0.00728106
128.72	0.844195	0.00728106
129.19	0.862802	0.00728106
129.65	0.854399	0.00728106
130.12	0.867704	0.00728106
130.58	0.860101	0.00728106
131.05	0.871505	0.00728106
131.51	0.877707	0.00728106
131.97	0.874906	0.00728106
132.44	0.871004	0.00728106
132.9	0.871204	0.00728106
133.37	0.877607	0.00728106
133.83	0.876707	0.00728106
134.3	0.876607	0.00728106
134.76	0.864803	0.00728106
135.23	0.882909	0.00728106
135.69	0.88501	0.00728106
136.15	0.878207	0.00728106
136.62	0.88681	0.00728106
137.08	0.887811	0.00728106
138.01	0.896314	0.00728106
138.94	0.876007	0.00728106
140.33	0.891812	0.00728106
[D57N]
# CS (PPM)	INTENSITY (EXP)	ERROR (EXP)
93.9	0.843664	0.0173641
95.29	0.885413	0.0173641
96.22	0.892815	0.0173641
97.15	0.85906	0.0173641
97.61	0.87653	0.0173641
98.08	0.888571	0.0173641
98.54	0.891334	0.0173641
99.01	0.850178	0.0173641
99.47	0.872582	0.0173641
99.94	0.866068	0.0173641
100.4	0.872385	0.0173641
100.86	0.886893	0.0173641
101.33	0.889755	0.0173641
101.79	0.86972	0.0173641
102.26	0.887683	0.0173641
102.72	0.879293	0.0173641
103.19	0.869522	0.0173641
103.65	0.867154	0.0173641
104.12	0.884919	0.0173641
104.58	0.899822	0.0173641
105.04	0.889064	0.0173641
105.51	0.883241	0.0173641
105.97	0.869128	0.0173641
106.44	0.891236	0.0173641
106.9	0.870904	0.0173641
107.37	0.867845	0.0173641
107.83	0.872385	0.0173641
108.29	0.875839	0.0173641
108.76	0.896861	0.0173641
109.22	0.864193	0.0173641
109.69	0.88867	0.0173641
110.15	0.859949	0.0173641
110.62	0.857087	0.0173641
111.08	0.885215	0.0173641
111.54	0.886202	0.0173641
112.01	0.875938	0.0173641
112.47	0.872385	0.0173641
112.94	0.890545	0.0173641
113.4	0.895282	0.0173641
113.87	0.879293	0.0173641
114.33	0.863798	0.0173641
114.79	0.868634	0.0173641
115.26	0.88334	0.0173641
115.72	0.878405	0.0173641
116.19	0.889558	0.0173641
116.65	0.859357	0.0173641
117.12	0.893012	0.0173641
117.58	0.880873	0.0173641
118.05	0.891236	0.0173641
118.51	0.881465	0.0173641
118.97	0.89696	0.0173641
119.44	0.878208	0.0173641
119.9	0.873964	0.0173641
120.37	0.842183	0.0173641
120.83	0.85077	0.0173641
121.3	0.884722	0.0173641
121.76	0.881761	0.0173641
122.22	0.883537	0.0173641
122.69	0.858764	0.0173641
123.15	0.846032	0.0173641
123.62	0.835768	0.0173641
124.08	0.848105	0.0173641
124.55	0.831721	0.0173641
125.01	0.829155	0.0173641
125.47	0.832708	0.0173641
125.94	0.810205	0.0173641
126.4	0.768654	0.0173641
126.87	0.72345	0.0173641
127.33	0.704698	0.0173641
127.8	0.568693	0.0173641
128.26	0.393506	0.0173641
128.72	0.138176	0.0173641
129.19	0.0885314	0.0173641
129.65	0.0675089	0.0173641
130.12	0.279609	0.0173641
130.58	0.510561	0.0173641
131.05	0.657915	0.0173641
131.51	0.771615	0.0173641
131.97	0.765792	0.0173641
132.44	0.777734	0.0173641
132.9	0.814745	0.0173641
133.37	0.818792	0.0173641
133.83	0.838334	0.0173641
134.3	0.840703	0.0173641
134.76	0.848599	0.0173641
135.23	0.859455	0.0173641
135.69	0.875839	0.0173641
136.15	0.872187	0.0173641
136.62	0.874556	0.0173641
137.08	0.870904	0.0173641
138.01	0.85906	0.0173641
138.94	0.856001	0.0173641
140.33	0.889558	0.0173641
[T58N]
# CS (PPM)	INTENSITY (EXP)	ERROR (EXP)
93.9	0.882157	0.0159837
95.29	0.862327	0.0159837
96.22	0.875217	0.0159837
97.15	0.870359	0.0159837
97.61	0.866392	0.0159837
98.08	0.858361	0.0159837
98.54	0.885231	0.0159837
99.01	0.904863	0.0159837
99.47	0.877597	0.0159837
99.94	0.877894	0.0159837
100.4	0.8772	0.0159837
100.86	0.869466	0.0159837
101.33	0.869764	0.0159837
101.79	0.875812	0.0159837
102.26	0.879679	0.0159837
102.72	0.881463	0.0159837
103.19	0.86203	0.0159837
103.65	0.863418	0.0159837
104.12	0.846958	0.0159837
104.58	0.863914	0.0159837
105.04	0.858658	0.0159837
105.51	0.840117	0.0159837
105.97	0.834267	0.0159837
106.44	0.825442	0.0159837
106.9	0.805612	0.0159837
107.37	0.808983	0.0159837
107.83	0.779138	0.0159837
108.29	0.696049	0.0159837
108.76	0.611472	0.0159837
109.22	0.422091	0.0159837
109.69	0.154281	0.0159837
110.15	0.0620693	0.0159837
110.62	0.0666303	0.0159837
111.08	0.259878	0.0159837
111.54	0.538793	0.0159837
112.01	0.634277	0.0159837
112.47	0.731843	0.0159837
112.94	0.773586	0.0159837
113.4	0.791037	0.0159837
113.87	0.815131	0.0159837
114.33	0.819493	0.0159837
114.79	0.846661	0.0159837
115.26	0.849536	0.0159837
115.72	0.860443	0.0159837
116.19	0.85608	0.0159837
116.65	0.860939	0.0159837
117.12	0.874324	0.0159837
117.58	0.836944	0.0159837
118.05	0.901691	0.0159837
118.51	0.881166	0.0159837
118.97	0.876605	0.0159837
119.44	0.860047	0.0159837
119.9	0.893163	0.0159837
120.37	0.876506	0.0159837
120.83	0.870656	0.0159837
121.3	0.89009	0.0159837
121.76	0.867186	0.0159837
122.22	0.871647	0.0159837
122.69	0.882356	0.0159837
123.15	0.877795	0.0159837
123.62	0.882951	0.0159837
124.08	0.894651	0.0159837
124.55	0.878192	0.0159837
125.01	0.869962	0.0159837
125.47	0.876903	0.0159837
125.94	0.885727	0.0159837
126.4	0.893957	0.0159837
126.87	0.90298	0.0159837
127.33	0.873829	0.0159837
127.8	0.865599	0.0159837
128.26	0.875019	0.0159837
128.72	0.878687	0.0159837
129.19	0.881463	0.0159837
129.65	0.873036	0.0159837
130.12	0.89356	0.0159837
130.58	0.868177	0.0159837
131.05	0.863914	0.0159837
131.51	0.874523	0.0159837
131.97	0.879183	0.0159837
132.44	0.879084	0.0159837
132.9	0.866591	0.0159837
133.37	0.866789	0.0159837
133.83	0.88186	0.0159837
134.3	0.891775	0.0159837
134.76	0.872837	0.0159837
135.23	0.879084	0.0159837
135.69	0.895345	0.0159837
136.15	0.886719	0.0159837
136.62	0.882554	0.0159837
137.08	0.890784	0.0159837
138.01	0.869466	0.0159837
138.94	0.874126	0.0159837
140.33	0.872441	0.0159837
[Y64N]
# CS (PPM)	INTENSITY (EXP)	ERROR (EXP)
93.9	0.862724	0.00925506
95.29	0.850964	0.00925506
96.22	0.853954	0.00925506
97.15	0.84628	0.00925506
97.61	0.870995	0.00925506
98.08	0.860132	0.00925506
98.54	0.855748	0.00925506
99.01	0.857043	0.00925506
99.47	0.858438	0.00925506
99.94	0.863621	0.00925506
100.4	0.871194	0.00925506
100.86	0.861926	0.00925506
101.33	0.877273	0.00925506
101.79	0.868803	0.00925506
102.26	0.845583	0.00925506
102.72	0.853555	0.00925506
103.19	0.857541	0.00925506
103.65	0.870596	0.00925506
104.12	0.842394	0.00925506
104.58	0.856047	0.00925506
105.04	0.86681	0.00925506
105.51	0.861727	0.00925506
105.97	0.871394	0.00925506
106.44	0.851562	0.00925506
106.9	0.857741	0.00925506
107.37	0.857741	0.00925506
107.83	0.865115	0.00925506
108.29	0.853456	0.00925506
108.76	0.866311	0.00925506
109.22	0.860232	0.00925506
109.69	0.865215	0.00925506
110.15	0.871294	0.00925506
110.62	0.862325	0.00925506
111.08	0.855748	0.00925506
111.54	0.855947	0.00925506
112.01	0.860332	0.00925506
112.47	0.857541	0.00925506
112.94	0.853755	0.00925506
113.4	0.842892	0.00925506
113.87	0.844785	0.00925506
114.33	0.853057	0.00925506
114.79	0.864517	0.00925506
115.26	0.844487	0.00925506
115.72	0.845981	0.00925506
116.19	0.841796	0.00925506
116.65	0.83761	0.00925506
117.12	0.820968	0.00925506
117.58	0.814291	0.00925506
118.05	0.776421	0.00925506
118.51	0.76815	0.00925506
118.97	0.727689	0.00925506
119.44	0.661817	0.00925506
119.9	0.538642	0.00925506
120.37	0.311226	0.00925506
120.83	0.0933778	0.00925506
121.3	0.0748418	0.00925506
121.76	0.199213	0.00925506
122.22	0.458717	0.00925506
122.69	0.628233	0.00925506
123.15	0.705566	0.00925506
123.62	0.751507	0.00925506
124.08	0.782301	0.00925506
124.55	0.805621	0.00925506
125.01	0.812696	0.00925506
125.47	0.824456	0.00925506
125.94	0.840201	0.00925506
126.4	0.840799	0.00925506
126.87	0.85206	0.00925506
127.33	0.842593	0.00925506
127.8	0.857043	0.00925506
128.26	0.840401	0.00925506
128.72	0.847377	0.00925506
129.19	0.845084	0.00925506
129.65	0.868603	0.00925506
130.12	0.852359	0.00925506
130.58	0.860731	0.00925506
131.05	0.859933	0.00925506
131.51	0.853356	0.00925506
131.97	0.848572	0.00925506
132.44	0.847875	0.00925506
132.9	0.870596	0.00925506
133.37	0.870596	0.00925506
133.83	0.858737	0.00925506
134.3	0.860631	0.00925506
134.76	0.865913	0.00925506
135.23	0.859435	0.00925506
135.69	0.866511	0.00925506
136.15	0.858837	0.00925506
136.62	0.865414	0.00925506
137.08	0.857541	0.00925506
138.01	0.860431	0.00925506
138.94	0.866511	0.00925506
140.33	0.866112	0.00925506
[T74N]
# CS (PPM)	INTENSITY (EXP)	ERROR (EXP)
93.9	0.860401	0.00925911
95.29	0.887267	0.00925911
96.22	0.87865	0.00925911
97.15	0.878244	0.00925911
97.61	0.878345	0.00925911
98.08	0.868208	0.00925911
98.54	0.88382	0.00925911
99.01	0.863747	0.00925911
99.47	0.858577	0.00925911
99.94	0.865268	0.00925911
100.4	0.865673	0.00925911
100.86	0.869526	0.00925911
101.33	0.862125	0.00925911
101.79	0.871249	0.00925911
102.26	0.868106	0.00925911
102.72	0.860807	0.00925911
103.19	0.845195	0.00925911
103.65	0.835564	0.00925911
104.12	0.834144	0.00925911
104.58	0.829684	0.00925911
105.04	0.797445	0.00925911
105.51	0.783556	0.00925911
105.97	0.720499	0.00925911
106.44	0.645478	0.00925911
106.9	0.51399	0.00925911
107.37	0.25953	0.00925911
107.83	-0.0178427	0.00925911
108.29	0.0291971	0.00925911
108.76	0.217964	0.00925911
109.22	0.48013	0.00925911
109.69	0.621148	0.00925911
110.15	0.712287	0.00925911
110.62	0.747668	0.00925911
111.08	0.795114	0.00925911
111.54	0.805758	0.00925911
112.01	0.827149	0.00925911
112.47	0.83972	0.00925911
112.94	0.832421	0.00925911
113.4	0.828771	0.00925911
113.87	0.846208	0.00925911
114.33	0.844181	0.00925911
114.79	0.853001	0.00925911
115.26	0.855738	0.00925911
115.72	0.870337	0.00925911
116.19	0.86983	0.00925911
116.65	0.881995	0.00925911
117.12	0.875912	0.00925911
117.58	0.868512	0.00925911
118.05	0.872466	0.00925911
118.51	0.881995	0.00925911
118.97	0.888483	0.00925911
119.44	0.865876	0.00925911
119.9	0.857259	0.00925911
120.37	0.879258	0.00925911
120.83	0.868917	0.00925911
121.3	0.881083	0.00925911
121.76	0.870032	0.00925911
122.22	0.904096	0.00925911
122.69	0.883921	0.00925911
123.15	0.874392	0.00925911
123.62	0.874493	0.00925911
124.08	0.871959	0.00925911
124.55	0.884732	0.00925911
125.01	0.884124	0.00925911
125.47	0.887875	0.00925911
125.94	0.888585	0.00925911
126.4	0.866383	0.00925911
126.87	0.882705	0.00925911
127.33	0.888382	0.00925911
127.8	0.867701	0.00925911
128.26	0.877332	0.00925911
128.72	0.86253	0.00925911
129.19	0.879359	0.00925911
129.65	0.882705	0.00925911
130.12	0.882097	0.00925911
130.58	0.864964	0.00925911
131.05	0.874899	0.00925911
131.51	0.884023	0.00925911
131.97	0.888585	0.00925911
132.44	0.872263	0.00925911
132.9	0.87865	0.00925911
133.37	0.874899	0.00925911
133.83	0.870337	0.00925911
134.3	0.87865	0.00925911
134.76	0.89041	0.00925911
135.23	0.889599	0.00925911
135.69	0.870742	0.00925911
136.15	0.88382	0.00925911
136.62	0.89558	0.00925911
137.08	0.887976	0.00925911
138.01	0.880069	0.00925911
138.94	0.878345	0.00925911
140.33	0.882603	0.00925911
[G75N]
# CS (PPM)	INTENSITY (EXP)	ERROR (EXP)
93.9	0.884844	0.0101934
95.29	0.891345	0.0101934
96.22	0.878944	0.0101934
97.15	0.892045	0.0101934
97.61	0.879444	0.0101934
98.08	0.874644	0.0101934
98.54	0.872744	0.0101934
99.01	0.890445	0.0101934
99.47	0.873144	0.0101934
99.94	0.883844	0.0101934
100.4	0.887844	0.0101934
100.86	0.873044	0.0101934
101.33	0.869343	0.0101934
101.79	0.870144	0.0101934
102.26	0.880044	0.0101934
102.72	0.872644	0.0101934
103.19	0.878344	0.0101934
103.65	0.874844	0.0101934
104.12	0.875044	0.0101934
104.58	0.865443	0.0101934
105.04	0.853943	0.0101934
105.51	0.866743	0.0101934
105.97	0.843642	0.0101934
106.44	0.849442	0.0101934
106.9	0.840742	0.0101934
107.37	0.80594	0.0101934
107.83	0.80664	0.0101934
108.29	0.784139	0.0101934
108.76	0.739837	0.0101934
109.22	0.672134	0.0101934
109.69	0.557828	0.0101934
110.15	0.367018	0.0101934
110.62	0.0821041	0.0101934
111.08	0.0249012	0.0101934
111.54	0.0588029	0.0101934
112.01	0.321016	0.0101934
112.47	0.532227	0.0101934
112.94	0.663333	0.0101934
113.4	0.734037	0.0101934
113.87	0.779239	0.0101934
114.33	0.790139	0.0101934
114.79	0.817041	0.0101934
115.26	0.827941	0.0101934
115.72	0.855543	0.0101934
116.19	0.848742	0.0101934
116.65	0.849142	0.0101934
117.12	0.864443	0.0101934
117.58	0.872144	0.0101934
118.05	0.872644	0.0101934
118.51	0.874344	0.0101934
118.97	0.876544	0.0101934
119.44	0.877844	0.0101934
119.9	0.876744	0.0101934
120.37	0.889244	0.0101934
120.83	0.872344	0.0101934
121.3	0.869043	0.0101934
121.76	0.877644	0.0101934
122.22	0.862043	0.0101934
122.69	0.883844	0.0101934
123.15	0.878644	0.0101934
123.62	0.882944	0.0101934
124.08	0.868343	0.0101934
124.55	0.873744	0.0101934
125.01	0.879044	0.0101934
125.47	0.874244	0.0101934
125.94	0.899945	0.0101934
126.4	0.876644	0.0101934
126.87	0.877644	0.0101934
127.33	0.880944	0.0101934
127.8	0.868143	0.0101934
128.26	0.885644	0.0101934
128.72	0.878044	0.0101934
129.19	0.887044	0.0101934
129.65	0.885944	0.0101934
130.12	0.897645	0.0101934
130.58	0.886944	0.0101934
131.05	0.878744	0.0101934
131.51	0.883444	0.0101934
131.97	0.894145	0.0101934
132.44	0.884244	0.0101934
132.9	0.880744	0.0101934
133.37	0.876444	0.0101934
133.83	0.884344	0.0101934
134.3	0.872244	0.0101934
134.76	0.880044	0.0101934
135.23	0.883144	0.0101934
135.69	0.880744	0.0101934
136.15	0.883044	0.0101934
136.62	0.907845	0.0101934
137.08	0.885444	0.0101934
138.01	0.886744	0.0101934
138.94	0.872944	0.0101934
140.33	0.875444	0.0101934

## Sheet: FigS4 - G12D+GDP CEST
[Y32N]
# CS (PPM)	INTENSITY (EXP)	ERROR (EXP)
93.9	0.874278	0.019125
95.29	0.874676	0.019125
96.22	0.882939	0.019125
97.15	0.860044	0.019125
97.61	0.881943	0.019125
98.08	0.874378	0.019125
98.54	0.889707	0.019125
99.01	0.879952	0.019125
99.47	0.877265	0.019125
99.94	0.869699	0.019125
100.4	0.868604	0.019125
100.86	0.879853	0.019125
101.33	0.871392	0.019125
101.79	0.883934	0.019125
102.26	0.863428	0.019125
102.72	0.868107	0.019125
103.19	0.884531	0.019125
103.65	0.851284	0.019125
104.11	0.877663	0.019125
104.58	0.865319	0.019125
105.04	0.868803	0.019125
105.51	0.851185	0.019125
105.97	0.870894	0.019125
106.44	0.852379	0.019125
106.9	0.89568	0.019125
107.36	0.905435	0.019125
107.83	0.870496	0.019125
108.29	0.858352	0.019125
108.76	0.87617	0.019125
109.22	0.874876	0.019125
109.69	0.851881	0.019125
110.15	0.871591	0.019125
110.62	0.861238	0.019125
111.08	0.874577	0.019125
111.54	0.84571	0.019125
112.01	0.853574	0.019125
112.47	0.85656	0.019125
112.94	0.851085	0.019125
113.4	0.85427	0.019125
113.87	0.851981	0.019125
114.33	0.873084	0.019125
114.79	0.886223	0.019125
115.26	0.866813	0.019125
115.72	0.877563	0.019125
116.19	0.872088	0.019125
116.65	0.876369	0.019125
117.12	0.851284	0.019125
117.58	0.846606	0.019125
118.04	0.831475	0.019125
118.51	0.842425	0.019125
118.97	0.847402	0.019125
119.44	0.821123	0.019125
119.9	0.806192	0.019125
120.37	0.832371	0.019125
120.83	0.816345	0.019125
121.29	0.775533	0.019125
121.76	0.789867	0.019125
122.22	0.768167	0.019125
122.69	0.733725	0.019125
123.15	0.694605	0.019125
123.62	0.596058	0.019125
124.08	0.472427	0.019125
124.54	0.264185	0.019125
125.01	0.0572367	0.019125
125.47	-0.0146327	0.019125
125.94	0.0446944	0.019125
126.4	0.25443	0.019125
126.87	0.464065	0.019125
127.33	0.598646	0.019125
127.8	0.672706	0.019125
128.26	0.721083	0.019125
128.72	0.767669	0.019125
129.19	0.795441	0.019125
129.65	0.819729	0.019125
130.12	0.792256	0.019125
130.58	0.848397	0.019125
131.05	0.861139	0.019125
131.51	0.812562	0.019125
131.97	0.810671	0.019125
132.44	0.841031	0.019125
132.9	0.846008	0.019125
133.37	0.848795	0.019125
133.83	0.853574	0.019125
134.3	0.839936	0.019125
134.76	0.852279	0.019125
135.22	0.862234	0.019125
135.69	0.851384	0.019125
136.15	0.862632	0.019125
136.62	0.867012	0.019125
137.08	0.845112	0.019125
138.01	0.885327	0.019125
138.94	0.871591	0.019125
140.33	0.857058	0.019125
[D33N]
# CS (PPM)	INTENSITY (EXP)	ERROR (EXP)
93.9	0.854145	0.012034
95.29	0.84698	0.012034
96.22	0.886434	0.012034
97.15	0.866354	0.012034
97.61	0.86817	0.012034
98.08	0.867666	0.012034
98.54	0.869381	0.012034
99.01	0.86595	0.012034
99.47	0.877352	0.012034
99.94	0.843146	0.012034
100.4	0.870087	0.012034
100.86	0.86595	0.012034
101.33	0.859997	0.012034
101.79	0.855961	0.012034
102.26	0.854346	0.012034
102.72	0.849705	0.012034
103.19	0.867968	0.012034
103.65	0.852026	0.012034
104.11	0.860501	0.012034
104.58	0.877352	0.012034
105.04	0.879572	0.012034
105.51	0.856062	0.012034
105.97	0.865244	0.012034
106.44	0.854649	0.012034
106.9	0.853136	0.012034
107.36	0.878866	0.012034
107.83	0.856465	0.012034
108.29	0.867363	0.012034
108.76	0.856869	0.012034
109.22	0.878765	0.012034
109.69	0.865849	0.012034
110.15	0.869684	0.012034
110.62	0.84355	0.012034
111.08	0.86817	0.012034
111.54	0.862923	0.012034
112.01	0.855255	0.012034
112.47	0.873013	0.012034
112.94	0.867867	0.012034
113.4	0.87261	0.012034
113.87	0.882599	0.012034
114.33	0.857575	0.012034
114.79	0.870087	0.012034
115.26	0.849099	0.012034
115.72	0.854447	0.012034
116.19	0.868776	0.012034
116.65	0.879269	0.012034
117.12	0.872913	0.012034
117.58	0.852732	0.012034
118.04	0.863327	0.012034
118.51	0.855154	0.012034
118.97	0.83689	0.012034
119.44	0.865446	0.012034
119.9	0.848898	0.012034
120.37	0.845568	0.012034
120.83	0.833762	0.012034
121.29	0.850411	0.012034
121.76	0.836991	0.012034
122.22	0.827809	0.012034
122.69	0.841229	0.012034
123.15	0.804702	0.012034
123.62	0.809848	0.012034
124.08	0.798749	0.012034
124.54	0.812371	0.012034
125.01	0.785732	0.012034
125.47	0.746683	0.012034
125.94	0.732758	0.012034
126.4	0.680692	0.012034
126.87	0.602997	0.012034
127.33	0.465264	0.012034
127.8	0.218052	0.012034
128.26	0.0330962	0.012034
128.72	0.0118057	0.012034
129.19	0.102013	0.012034
129.65	0.365975	0.012034
130.12	0.549518	0.012034
130.58	0.660209	0.012034
131.05	0.739115	0.012034
131.51	0.76313	0.012034
131.97	0.811765	0.012034
132.44	0.816003	0.012034
132.9	0.822461	0.012034
133.37	0.826194	0.012034
133.83	0.835679	0.012034
134.3	0.843247	0.012034
134.76	0.840119	0.012034
135.22	0.850108	0.012034
135.69	0.844862	0.012034
136.15	0.857878	0.012034
136.62	0.867968	0.012034
137.08	0.83689	0.012034
138.01	0.853337	0.012034
138.94	0.874224	0.012034
140.33	0.854952	0.012034
[T35N]
# CS (PPM)	INTENSITY (EXP)	ERROR (EXP)
93.9	0.860157	0.0213752
95.29	0.863457	0.0213752
96.22	0.864757	0.0213752
97.15	0.866857	0.0213752
97.61	0.863757	0.0213752
98.08	0.843558	0.0213752
98.54	0.862957	0.0213752
99.01	0.832858	0.0213752
99.47	0.849458	0.0213752
99.94	0.864257	0.0213752
100.4	0.875156	0.0213752
100.86	0.878356	0.0213752
101.33	0.857757	0.0213752
101.79	0.866657	0.0213752
102.26	0.862657	0.0213752
102.72	0.864057	0.0213752
103.19	0.863757	0.0213752
103.65	0.878056	0.0213752
104.11	0.845258	0.0213752
104.58	0.848258	0.0213752
105.04	0.822159	0.0213752
105.51	0.813959	0.0213752
105.97	0.840858	0.0213752
106.44	0.785561	0.0213752
106.9	0.749863	0.0213752
107.36	0.755362	0.0213752
107.83	0.679066	0.0213752
108.29	0.643968	0.0213752
108.76	0.523874	0.0213752
109.22	0.39758	0.0213752
109.69	0.129594	0.0213752
110.15	-0.0184991	0.0213752
110.62	0.0297985	0.0213752
111.08	0.149393	0.0213752
111.54	0.390881	0.0213752
112.01	0.558772	0.0213752
112.47	0.685266	0.0213752
112.94	0.695465	0.0213752
113.4	0.755762	0.0213752
113.87	0.778561	0.0213752
114.33	0.780261	0.0213752
114.79	0.823559	0.0213752
115.26	0.827759	0.0213752
115.72	0.838258	0.0213752
116.19	0.853057	0.0213752
116.65	0.848058	0.0213752
117.12	0.853157	0.0213752
117.58	0.869357	0.0213752
118.04	0.840058	0.0213752
118.51	0.848058	0.0213752
118.97	0.842058	0.0213752
119.44	0.873456	0.0213752
119.9	0.854057	0.0213752
120.37	0.852957	0.0213752
120.83	0.867457	0.0213752
121.29	0.868457	0.0213752
121.76	0.855757	0.0213752
122.22	0.882456	0.0213752
122.69	0.861457	0.0213752
123.15	0.851657	0.0213752
123.62	0.892955	0.0213752
124.08	0.862357	0.0213752
124.54	0.861057	0.0213752
125.01	0.871656	0.0213752
125.47	0.889556	0.0213752
125.94	0.866357	0.0213752
126.4	0.863657	0.0213752
126.87	0.846758	0.0213752
127.33	0.882956	0.0213752
127.8	0.852757	0.0213752
128.26	0.891155	0.0213752
128.72	0.851257	0.0213752
129.19	0.870757	0.0213752
129.65	0.873056	0.0213752
130.12	0.871457	0.0213752
130.58	0.876856	0.0213752
131.05	0.880556	0.0213752
131.51	0.862857	0.0213752
131.97	0.843058	0.0213752
132.44	0.880356	0.0213752
132.9	0.888556	0.0213752
133.37	0.854557	0.0213752
133.83	0.870856	0.0213752
134.3	0.845258	0.0213752
134.76	0.865757	0.0213752
135.22	0.889056	0.0213752
135.69	0.873656	0.0213752
136.15	0.854857	0.0213752
136.62	0.891756	0.0213752
137.08	0.863257	0.0213752
138.01	0.875856	0.0213752
138.94	0.883456	0.0213752
140.33	0.843658	0.0213752
[E37N]
# CS (PPM)	INTENSITY (EXP)	ERROR (EXP)
93.9	0.853595	0.0296623
95.29	0.855816	0.0296623
96.22	0.866216	0.0296623
97.15	0.88439	0.0296623
97.61	0.876313	0.0296623
98.08	0.879241	0.0296623
98.54	0.909834	0.0296623
99.01	0.86248	0.0296623
99.47	0.871769	0.0296623
99.94	0.881159	0.0296623
100.4	0.887318	0.0296623
100.86	0.940529	0.0296623
101.33	0.858037	0.0296623
101.79	0.84481	0.0296623
102.26	0.881159	0.0296623
102.72	0.90832	0.0296623
103.19	0.877423	0.0296623
103.65	0.862985	0.0296623
104.11	0.862682	0.0296623
104.58	0.885097	0.0296623
105.04	0.849253	0.0296623
105.51	0.919023	0.0296623
105.97	0.890953	0.0296623
106.44	0.871062	0.0296623
106.9	0.870759	0.0296623
107.36	0.897415	0.0296623
107.83	0.884895	0.0296623
108.29	0.878433	0.0296623
108.76	0.860157	0.0296623
109.22	0.882068	0.0296623
109.69	0.865509	0.0296623
110.15	0.881866	0.0296623
110.62	0.891862	0.0296623
111.08	0.860662	0.0296623
111.54	0.900646	0.0296623
112.01	0.891963	0.0296623
112.47	0.858542	0.0296623
112.94	0.858744	0.0296623
113.4	0.861975	0.0296623
113.87	0.895699	0.0296623
114.33	0.834814	0.0296623
114.79	0.898223	0.0296623
115.26	0.875303	0.0296623
115.72	0.90519	0.0296623
116.19	0.884693	0.0296623
116.65	0.844911	0.0296623
117.12	0.862076	0.0296623
117.58	0.868134	0.0296623
118.04	0.829362	0.0296623
118.51	0.88439	0.0296623
118.97	0.864701	0.0296623
119.44	0.837944	0.0296623
119.9	0.879846	0.0296623
120.37	0.858845	0.0296623
120.83	0.889539	0.0296623
121.29	0.84895	0.0296623
121.76	0.838651	0.0296623
122.22	0.853191	0.0296623
122.69	0.837036	0.0296623
123.15	0.828857	0.0296623
123.62	0.850162	0.0296623
124.08	0.809875	0.0296623
124.54	0.809168	0.0296623
125.01	0.801494	0.0296623
125.47	0.827746	0.0296623
125.94	0.796951	0.0296623
126.4	0.786349	0.0296623
126.87	0.793013	0.0296623
127.33	0.778877	0.0296623
127.8	0.742124	0.0296623
128.26	0.710016	0.0296623
128.72	0.667508	0.0296623
129.19	0.625606	0.0296623
129.65	0.546042	0.0296623
130.12	0.412056	0.0296623
130.58	0.25212	0.0296623
131.05	0.0785541	0.0296623
131.51	0.0188813	0.0296623
131.97	0.0126212	0.0296623
132.44	-0.0101979	0.0296623
132.9	0.0728998	0.0296623
133.37	0.289883	0.0296623
133.83	0.456684	0.0296623
134.3	0.551999	0.0296623
134.76	0.644083	0.0296623
135.22	0.692952	0.0296623
135.69	0.736167	0.0296623
136.15	0.760703	0.0296623
136.62	0.801494	0.0296623
137.08	0.779079	0.0296623
138.01	0.786955	0.0296623
138.94	0.821587	0.0296623
140.33	0.816943	0.0296623
[D38N]
# CS (PPM)	INTENSITY (EXP)	ERROR (EXP)
93.9	0.87388	0.00679822
95.29	0.891203	0.00679822
96.22	0.892505	0.00679822
97.15	0.889301	0.00679822
97.61	0.885596	0.00679822
98.08	0.87428	0.00679822
98.54	0.882992	0.00679822
99.01	0.88109	0.00679822
99.47	0.888099	0.00679822
99.94	0.877685	0.00679822
100.4	0.887899	0.00679822
100.86	0.885195	0.00679822
101.33	0.874381	0.00679822
101.79	0.876183	0.00679822
102.26	0.880088	0.00679822
102.72	0.883993	0.00679822
103.19	0.884194	0.00679822
103.65	0.8885	0.00679822
104.11	0.889901	0.00679822
104.58	0.878286	0.00679822
105.04	0.880188	0.00679822
105.51	0.887498	0.00679822
105.97	0.882491	0.00679822
106.44	0.875682	0.00679822
106.9	0.890502	0.00679822
107.36	0.885195	0.00679822
107.83	0.879888	0.00679822
108.29	0.880989	0.00679822
108.76	0.879788	0.00679822
109.22	0.875582	0.00679822
109.69	0.879287	0.00679822
110.15	0.880489	0.00679822
110.62	0.872578	0.00679822
111.08	0.890702	0.00679822
111.54	0.880188	0.00679822
112.01	0.869173	0.00679822
112.47	0.879688	0.00679822
112.94	0.87378	0.00679822
113.4	0.881189	0.00679822
113.87	0.875081	0.00679822
114.33	0.880489	0.00679822
114.79	0.87428	0.00679822
115.26	0.868272	0.00679822
115.72	0.868172	0.00679822
116.19	0.864467	0.00679822
116.65	0.869674	0.00679822
117.12	0.867872	0.00679822
117.58	0.85906	0.00679822
118.04	0.861863	0.00679822
118.51	0.843338	0.00679822
118.97	0.846543	0.00679822
119.44	0.836429	0.00679822
119.9	0.83713	0.00679822
120.37	0.821109	0.00679822
120.83	0.796575	0.00679822
121.29	0.781755	0.00679822
121.76	0.739098	0.00679822
122.22	0.678215	0.00679822
122.69	0.566164	0.00679822
123.15	0.403144	0.00679822
123.62	0.172433	0.00679822
124.08	-0.0241326	0.00679822
124.54	0.0135183	0.00679822
125.01	0.169128	0.00679822
125.47	0.432183	0.00679822
125.94	0.598007	0.00679822
126.4	0.685425	0.00679822
126.87	0.753117	0.00679822
127.33	0.784459	0.00679822
127.8	0.809192	0.00679822
128.26	0.835428	0.00679822
128.72	0.835728	0.00679822
129.19	0.853652	0.00679822
129.65	0.85195	0.00679822
130.12	0.870576	0.00679822
130.58	0.87388	0.00679822
131.05	0.864267	0.00679822
131.51	0.862664	0.00679822
131.97	0.865569	0.00679822
132.44	0.876884	0.00679822
132.9	0.882691	0.00679822
133.37	0.873579	0.00679822
133.83	0.880388	0.00679822
134.3	0.865268	0.00679822
134.76	0.870675	0.00679822
135.22	0.881189	0.00679822
135.69	0.891704	0.00679822
136.15	0.88089	0.00679822
136.62	0.879287	0.00679822
137.08	0.879688	0.00679822
138.01	0.884094	0.00679822
138.94	0.886397	0.00679822
140.33	0.883193	0.00679822
[D57N]
# CS (PPM)	INTENSITY (EXP)	ERROR (EXP)
93.9	0.877474	0.0125796
95.29	0.888115	0.0125796
96.22	0.875485	0.0125796
97.15	0.874391	0.0125796
97.61	0.875385	0.0125796
98.08	0.874092	0.0125796
98.54	0.882546	0.0125796
99.01	0.865042	0.0125796
99.47	0.884436	0.0125796
99.94	0.879065	0.0125796
100.4	0.871606	0.0125796
100.86	0.876579	0.0125796
101.33	0.875982	0.0125796
101.79	0.864545	0.0125796
102.26	0.87628	0.0125796
102.72	0.882347	0.0125796
103.19	0.885828	0.0125796
103.65	0.873993	0.0125796
104.11	0.877275	0.0125796
104.58	0.865241	0.0125796
105.04	0.88006	0.0125796
105.51	0.860567	0.0125796
105.97	0.889408	0.0125796
106.44	0.891994	0.0125796
106.9	0.86902	0.0125796
107.36	0.882148	0.0125796
107.83	0.881551	0.0125796
108.29	0.878568	0.0125796
108.76	0.883441	0.0125796
109.22	0.871706	0.0125796
109.69	0.883839	0.0125796
110.15	0.849229	0.0125796
110.62	0.878468	0.0125796
111.08	0.865639	0.0125796
111.54	0.877474	0.0125796
112.01	0.875286	0.0125796
112.47	0.878866	0.0125796
112.94	0.880557	0.0125796
113.4	0.878468	0.0125796
113.87	0.875087	0.0125796
114.33	0.873297	0.0125796
114.79	0.878866	0.0125796
115.26	0.845152	0.0125796
115.72	0.881253	0.0125796
116.19	0.890502	0.0125796
116.65	0.881949	0.0125796
117.12	0.873695	0.0125796
117.58	0.88722	0.0125796
118.04	0.874291	0.0125796
118.51	0.886126	0.0125796
118.97	0.874689	0.0125796
119.44	0.855893	0.0125796
119.9	0.8728	0.0125796
120.37	0.8728	0.0125796
120.83	0.864744	0.0125796
121.29	0.862456	0.0125796
121.76	0.864644	0.0125796
122.22	0.857583	0.0125796
122.69	0.852113	0.0125796
123.15	0.847041	0.0125796
123.62	0.835206	0.0125796
124.08	0.835902	0.0125796
124.54	0.83998	0.0125796
125.01	0.837892	0.0125796
125.47	0.80736	0.0125796
125.94	0.795823	0.0125796
126.4	0.729289	0.0125796
126.87	0.71268	0.0125796
127.33	0.610542	0.0125796
127.8	0.495077	0.0125796
128.26	0.292193	0.0125796
128.72	0.0525112	0.0125796
129.19	-0.00914968	0.0125796
129.65	0.0827449	0.0125796
130.12	0.371159	0.0125796
130.58	0.573546	0.0125796
131.05	0.688215	0.0125796
131.51	0.743212	0.0125796
131.97	0.774938	0.0125796
132.44	0.812233	0.0125796
132.9	0.847539	0.0125796
133.37	0.849428	0.0125796
133.83	0.856191	0.0125796
134.3	0.858379	0.0125796
134.76	0.871805	0.0125796
135.22	0.860467	0.0125796
135.69	0.886524	0.0125796
136.15	0.869319	0.0125796
136.62	0.867031	0.0125796
137.08	0.858578	0.0125796
138.01	0.876479	0.0125796
138.94	0.877474	0.0125796
140.33	0.889905	0.0125796
[T58N]
# CS (PPM)	INTENSITY (EXP)	ERROR (EXP)
93.9	0.893037	0.018326
95.29	0.890541	0.018326
96.22	0.887447	0.018326
97.15	0.880359	0.018326
97.61	0.861093	0.018326
98.08	0.863589	0.018326
98.54	0.874569	0.018326
99.01	0.863389	0.018326
99.47	0.869578	0.018326
99.94	0.864487	0.018326
100.4	0.896132	0.018326
100.86	0.882156	0.018326
101.33	0.876366	0.018326
101.79	0.882456	0.018326
102.26	0.850013	0.018326
102.72	0.873172	0.018326
103.19	0.864587	0.018326
103.65	0.855902	0.018326
104.11	0.839231	0.018326
104.58	0.86878	0.018326
105.04	0.860294	0.018326
105.51	0.848016	0.018326
105.97	0.838133	0.018326
106.44	0.818068	0.018326
106.9	0.798003	0.018326
107.36	0.765161	0.018326
107.83	0.737809	0.018326
108.29	0.676416	0.018326
108.76	0.597155	0.018326
109.22	0.418867	0.018326
109.69	0.180185	0.018326
110.15	0.0364362	0.018326
110.62	-0.0225605	0.018326
111.08	0.246369	0.018326
111.54	0.464487	0.018326
112.01	0.629798	0.018326
112.47	0.718842	0.018326
112.94	0.766059	0.018326
113.4	0.795608	0.018326
113.87	0.80549	0.018326
114.33	0.817969	0.018326
114.79	0.861193	0.018326
115.26	0.846319	0.018326
115.72	0.837934	0.018326
116.19	0.854704	0.018326
116.65	0.845121	0.018326
117.12	0.876566	0.018326
117.58	0.863589	0.018326
118.04	0.873471	0.018326
118.51	0.890042	0.018326
118.97	0.872773	0.018326
119.44	0.881657	0.018326
119.9	0.870077	0.018326
120.37	0.860893	0.018326
120.83	0.888645	0.018326
121.29	0.896331	0.018326
121.76	0.894934	0.018326
122.22	0.915698	0.018326
122.69	0.880459	0.018326
123.15	0.893337	0.018326
123.62	0.889244	0.018326
124.08	0.87427	0.018326
124.54	0.882755	0.018326
125.01	0.894435	0.018326
125.47	0.88026	0.018326
125.94	0.881358	0.018326
126.4	0.877265	0.018326
126.87	0.892638	0.018326
127.33	0.887247	0.018326
127.8	0.883654	0.018326
128.26	0.88565	0.018326
128.72	0.906014	0.018326
129.19	0.880459	0.018326
129.65	0.877864	0.018326
130.12	0.879661	0.018326
130.58	0.9145	0.018326
131.05	0.880359	0.018326
131.51	0.881857	0.018326
131.97	0.882056	0.018326
132.44	0.860594	0.018326
132.9	0.882056	0.018326
133.37	0.888844	0.018326
133.83	0.861692	0.018326
134.3	0.868879	0.018326
134.76	0.879062	0.018326
135.22	0.875967	0.018326
135.69	0.893736	0.018326
136.15	0.882256	0.018326
136.62	0.883055	0.018326
137.08	0.875867	0.018326
138.01	0.888146	0.018326
138.94	0.904018	0.018326
140.33	0.876366	0.018326
[Y64N]
# CS (PPM)	INTENSITY (EXP)	ERROR (EXP)
93.9	0.879165	0.00687318
95.29	0.868175	0.00687318
96.22	0.857086	0.00687318
97.15	0.858884	0.00687318
97.61	0.859283	0.00687318
98.08	0.861482	0.00687318
98.54	0.872771	0.00687318
99.01	0.864578	0.00687318
99.47	0.867676	0.00687318
99.94	0.866677	0.00687318
100.4	0.867576	0.00687318
100.86	0.861382	0.00687318
101.33	0.863879	0.00687318
101.79	0.864179	0.00687318
102.26	0.860882	0.00687318
102.72	0.861482	0.00687318
103.19	0.860982	0.00687318
103.65	0.872771	0.00687318
104.11	0.868575	0.00687318
104.58	0.874369	0.00687318
105.04	0.848694	0.00687318
105.51	0.857585	0.00687318
105.97	0.866077	0.00687318
106.44	0.871272	0.00687318
106.9	0.874369	0.00687318
107.36	0.859283	0.00687318
107.83	0.861881	0.00687318
108.29	0.870873	0.00687318
108.76	0.859184	0.00687318
109.22	0.862381	0.00687318
109.69	0.864679	0.00687318
110.15	0.854189	0.00687318
110.62	0.857086	0.00687318
111.08	0.855987	0.00687318
111.54	0.857086	0.00687318
112.01	0.857285	0.00687318
112.47	0.859483	0.00687318
112.94	0.857585	0.00687318
113.4	0.847195	0.00687318
113.87	0.851791	0.00687318
114.33	0.845497	0.00687318
114.79	0.855987	0.00687318
115.26	0.841201	0.00687318
115.72	0.85279	0.00687318
116.19	0.828613	0.00687318
116.65	0.818622	0.00687318
117.12	0.801938	0.00687318
117.58	0.794945	0.00687318
118.04	0.761776	0.00687318
118.51	0.709826	0.00687318
118.97	0.605724	0.00687318
119.44	0.444977	0.00687318
119.9	0.186523	0.00687318
120.37	0.075828	0.00687318
120.83	0.0518507	0.00687318
121.29	0.269644	0.00687318
121.76	0.506119	0.00687318
122.22	0.627604	0.00687318
122.69	0.690144	0.00687318
123.15	0.740796	0.00687318
123.62	0.777561	0.00687318
124.08	0.804036	0.00687318
124.54	0.817523	0.00687318
125.01	0.817024	0.00687318
125.47	0.829412	0.00687318
125.94	0.83161	0.00687318
126.4	0.843199	0.00687318
126.87	0.83221	0.00687318
127.33	0.838903	0.00687318
127.8	0.841501	0.00687318
128.26	0.851591	0.00687318
128.72	0.851991	0.00687318
129.19	0.855487	0.00687318
129.65	0.847095	0.00687318
130.12	0.856187	0.00687318
130.58	0.861682	0.00687318
131.05	0.86288	0.00687318
131.51	0.846596	0.00687318
131.97	0.855687	0.00687318
132.44	0.846795	0.00687318
132.9	0.865078	0.00687318
133.37	0.839802	0.00687318
133.83	0.858284	0.00687318
134.3	0.872071	0.00687318
134.76	0.859384	0.00687318
135.22	0.861881	0.00687318
135.69	0.858884	0.00687318
136.15	0.871772	0.00687318
136.62	0.860483	0.00687318
137.08	0.853889	0.00687318
138.01	0.868875	0.00687318
138.94	0.860782	0.00687318
140.33	0.852191	0.00687318
[T74N]
# CS (PPM)	INTENSITY (EXP)	ERROR (EXP)
93.9	0.882705	0.00678857
95.29	0.889737	0.00678857
96.22	0.879691	0.00678857
97.15	0.884412	0.00678857
97.61	0.876073	0.00678857
98.08	0.88813	0.00678857
98.54	0.88391	0.00678857
99.01	0.883809	0.00678857
99.47	0.880595	0.00678857
99.94	0.891043	0.00678857
100.4	0.877481	0.00678857
100.86	0.875672	0.00678857
101.33	0.877581	0.00678857
101.79	0.870146	0.00678857
102.26	0.861807	0.00678857
102.72	0.866831	0.00678857
103.19	0.854473	0.00678857
103.65	0.861506	0.00678857
104.11	0.846436	0.00678857
104.58	0.837494	0.00678857
105.04	0.819511	0.00678857
105.51	0.787964	0.00678857
105.97	0.75491	0.00678857
106.44	0.674034	0.00678857
106.9	0.546742	0.00678857
107.36	0.319486	0.00678857
107.83	0.0854976	0.00678857
108.29	0.0923294	0.00678857
108.76	0.170091	0.00678857
109.22	0.432109	0.00678857
109.69	0.598182	0.00678857
110.15	0.694429	0.00678857
110.62	0.753002	0.00678857
111.08	0.792183	0.00678857
111.54	0.810971	0.00678857
112.01	0.822826	0.00678857
112.47	0.83016	0.00678857
112.94	0.833174	0.00678857
113.4	0.839906	0.00678857
113.87	0.853569	0.00678857
114.33	0.853067	0.00678857
114.79	0.852364	0.00678857
115.26	0.862209	0.00678857
115.72	0.865725	0.00678857
116.19	0.866228	0.00678857
116.65	0.869543	0.00678857
117.12	0.869443	0.00678857
117.58	0.862209	0.00678857
118.04	0.873461	0.00678857
118.51	0.885317	0.00678857
118.97	0.875069	0.00678857
119.44	0.871452	0.00678857
119.9	0.885317	0.00678857
120.37	0.876375	0.00678857
120.83	0.882705	0.00678857
121.29	0.885016	0.00678857
121.76	0.880394	0.00678857
122.22	0.882504	0.00678857
122.69	0.880494	0.00678857
123.15	0.881901	0.00678857
123.62	0.883809	0.00678857
124.08	0.87527	0.00678857
124.54	0.885016	0.00678857
125.01	0.876777	0.00678857
125.47	0.88401	0.00678857
125.94	0.885016	0.00678857
126.4	0.885719	0.00678857
126.87	0.880293	0.00678857
127.33	0.898578	0.00678857
127.8	0.877581	0.00678857
128.26	0.900086	0.00678857
128.72	0.892752	0.00678857
129.19	0.886522	0.00678857
129.65	0.872457	0.00678857
130.12	0.884815	0.00678857
130.58	0.876978	0.00678857
131.05	0.885016	0.00678857
131.51	0.881298	0.00678857
131.97	0.888431	0.00678857
132.44	0.888732	0.00678857
132.9	0.888833	0.00678857
133.37	0.886321	0.00678857
133.83	0.881499	0.00678857
134.3	0.899482	0.00678857
134.76	0.884513	0.00678857
135.22	0.892852	0.00678857
135.69	0.885719	0.00678857
136.15	0.89235	0.00678857
136.62	0.879791	0.00678857
137.08	0.878485	0.00678857
138.01	0.893254	0.00678857
138.94	0.882705	0.00678857
140.33	0.893053	0.00678857
[G75N]
# CS (PPM)	INTENSITY (EXP)	ERROR (EXP)
93.9	0.888944	0.00808784
95.29	0.890633	0.00808784
96.22	0.888745	0.00808784
97.15	0.877521	0.00808784
97.61	0.884871	0.00808784
98.08	0.886063	0.00808784
98.54	0.879011	0.00808784
99.01	0.881891	0.00808784
99.47	0.879011	0.00808784
99.94	0.88368	0.00808784
100.4	0.876825	0.00808784
100.86	0.890434	0.00808784
101.33	0.870568	0.00808784
101.79	0.887156	0.00808784
102.26	0.882289	0.00808784
102.72	0.876925	0.00808784
103.19	0.870468	0.00808784
103.65	0.874243	0.00808784
104.11	0.872852	0.00808784
104.58	0.860535	0.00808784
105.04	0.854674	0.00808784
105.51	0.851694	0.00808784
105.97	0.860832	0.00808784
106.44	0.843349	0.00808784
106.9	0.824079	0.00808784
107.36	0.812159	0.00808784
107.83	0.788914	0.00808784
108.29	0.775504	0.00808784
108.76	0.733883	0.00808784
109.22	0.670707	0.00808784
109.69	0.559352	0.00808784
110.15	0.379855	0.00808784
110.62	0.122678	0.00808784
111.08	0.0483759	0.00808784
111.54	0.025231	0.00808784
112.01	0.227377	0.00808784
112.47	0.482567	0.00808784
112.94	0.624218	0.00808784
113.4	0.721864	0.00808784
113.87	0.777491	0.00808784
114.33	0.80004	0.00808784
114.79	0.81633	0.00808784
115.26	0.842356	0.00808784
115.72	0.853383	0.00808784
116.19	0.859343	0.00808784
116.65	0.854475	0.00808784
117.12	0.870766	0.00808784
117.58	0.865799	0.00808784
118.04	0.871759	0.00808784
118.51	0.874938	0.00808784
118.97	0.867488	0.00808784
119.44	0.884772	0.00808784
119.9	0.877918	0.00808784
120.37	0.884673	0.00808784
120.83	0.886461	0.00808784
121.29	0.892421	0.00808784
121.76	0.893812	0.00808784
122.22	0.894706	0.00808784
122.69	0.887355	0.00808784
123.15	0.892818	0.00808784
123.62	0.882487	0.00808784
124.08	0.881891	0.00808784
124.54	0.88805	0.00808784
125.01	0.88507	0.00808784
125.47	0.891428	0.00808784
125.94	0.886461	0.00808784
126.4	0.877223	0.00808784
126.87	0.893315	0.00808784
127.33	0.893514	0.00808784
127.8	0.881891	0.00808784
128.26	0.899175	0.00808784
128.72	0.884772	0.00808784
129.19	0.877322	0.00808784
129.65	0.888149	0.00808784
130.12	0.90295	0.00808784
130.58	0.88954	0.00808784
131.05	0.8806	0.00808784
131.51	0.902652	0.00808784
131.97	0.887256	0.00808784
132.44	0.887554	0.00808784
132.9	0.882289	0.00808784
133.37	0.892619	0.00808784
133.83	0.891924	0.00808784
134.3	0.888646	0.00808784
134.76	0.89401	0.00808784
135.22	0.881097	0.00808784
135.69	0.902751	0.00808784
136.15	0.896394	0.00808784
136.62	0.89113	0.00808784
137.08	0.892917	0.00808784
138.01	0.883481	0.00808784
138.94	0.887454	0.00808784
140.33	0.89709	0.00808784

## Sheet: FigS4 - G12C+GDP CEST
[Y32N]
# CS (PPM)	INTENSITY (EXP)	ERROR (EXP)
93.9	0.887213	0.0161109
95.29	0.859213	0.0161109
96.22	0.867495	0.0161109
97.15	0.860298	0.0161109
97.61	0.84472	0.0161109
98.08	0.891847	0.0161109
98.54	0.888692	0.0161109
99.01	0.873509	0.0161109
99.47	0.879128	0.0161109
99.94	0.869762	0.0161109
100.4	0.882086	0.0161109
100.86	0.877551	0.0161109
101.33	0.878438	0.0161109
101.79	0.882776	0.0161109
102.26	0.868875	0.0161109
102.72	0.883664	0.0161109
103.19	0.886523	0.0161109
103.65	0.88465	0.0161109
104.11	0.885241	0.0161109
104.58	0.887114	0.0161109
105.04	0.87903	0.0161109
105.51	0.864241	0.0161109
105.97	0.892241	0.0161109
106.44	0.900818	0.0161109
106.9	0.861579	0.0161109
107.37	0.872326	0.0161109
107.83	0.867199	0.0161109
108.29	0.864044	0.0161109
108.76	0.893325	0.0161109
109.22	0.898846	0.0161109
109.69	0.870157	0.0161109
110.15	0.870157	0.0161109
110.62	0.885438	0.0161109
111.08	0.883466	0.0161109
111.54	0.875185	0.0161109
112.01	0.889185	0.0161109
112.47	0.876269	0.0161109
112.94	0.9021	0.0161109
113.4	0.87834	0.0161109
113.87	0.893621	0.0161109
114.33	0.88603	0.0161109
114.79	0.873805	0.0161109
115.26	0.907227	0.0161109
115.72	0.883565	0.0161109
116.19	0.873016	0.0161109
116.65	0.859115	0.0161109
117.12	0.886621	0.0161109
117.58	0.876565	0.0161109
118.04	0.85803	0.0161109
118.51	0.870058	0.0161109
118.97	0.85665	0.0161109
119.44	0.871833	0.0161109
119.9	0.863453	0.0161109
120.37	0.859509	0.0161109
120.83	0.864833	0.0161109
121.3	0.861875	0.0161109
121.76	0.85103	0.0161109
122.22	0.854284	0.0161109
122.69	0.84758	0.0161109
123.15	0.826284	0.0161109
123.62	0.777088	0.0161109
124.08	0.748792	0.0161109
124.55	0.664695	0.0161109
125.01	0.523612	0.0161109
125.47	0.312038	0.0161109
125.94	0.0345066	0.0161109
126.4	0.0701962	0.0161109
126.87	0.169575	0.0161109
127.33	0.439515	0.0161109
127.8	0.606231	0.0161109
128.26	0.700582	0.0161109
128.72	0.752539	0.0161109
129.19	0.767524	0.0161109
129.65	0.808637	0.0161109
130.12	0.825594	0.0161109
130.58	0.836045	0.0161109
131.05	0.832495	0.0161109
131.51	0.855467	0.0161109
131.97	0.845608	0.0161109
132.44	0.834566	0.0161109
132.9	0.845509	0.0161109
133.37	0.86996	0.0161109
133.83	0.866608	0.0161109
134.3	0.861481	0.0161109
134.76	0.861678	0.0161109
135.22	0.849749	0.0161109
135.69	0.865326	0.0161109
136.15	0.874002	0.0161109
136.62	0.845608	0.0161109
137.08	0.882086	0.0161109
138.01	0.868875	0.0161109
138.94	0.875086	0.0161109
140.33	0.882776	0.0161109
[D33N]
# CS (PPM)	INTENSITY (EXP)	ERROR (EXP)
93.9	0.898021	0.0216185
95.29	0.880365	0.0216185
96.22	0.851548	0.0216185
97.15	0.877017	0.0216185
97.61	0.902892	0.0216185
98.08	0.881177	0.0216185
98.54	0.892948	0.0216185
99.01	0.862101	0.0216185
99.47	0.858346	0.0216185
99.94	0.891223	0.0216185
100.4	0.877524	0.0216185
100.86	0.877727	0.0216185
101.33	0.882395	0.0216185
101.79	0.884323	0.0216185
102.26	0.88483	0.0216185
102.72	0.891121	0.0216185
103.19	0.879959	0.0216185
103.65	0.869914	0.0216185
104.11	0.902892	0.0216185
104.58	0.869914	0.0216185
105.04	0.868595	0.0216185
105.51	0.888787	0.0216185
105.97	0.901776	0.0216185
106.44	0.865348	0.0216185
106.9	0.874886	0.0216185
107.37	0.862405	0.0216185
107.83	0.864942	0.0216185
108.29	0.856824	0.0216185
108.76	0.858042	0.0216185
109.22	0.856215	0.0216185
109.69	0.885033	0.0216185
110.15	0.861187	0.0216185
110.62	0.895992	0.0216185
111.08	0.877829	0.0216185
111.54	0.907357	0.0216185
112.01	0.855302	0.0216185
112.47	0.865246	0.0216185
112.94	0.866261	0.0216185
113.4	0.903907	0.0216185
113.87	0.872349	0.0216185
114.33	0.869812	0.0216185
114.79	0.894064	0.0216185
115.26	0.851446	0.0216185
115.72	0.881786	0.0216185
116.19	0.868899	0.0216185
116.65	0.864536	0.0216185
117.12	0.886758	0.0216185
117.58	0.856215	0.0216185
118.04	0.852359	0.0216185
118.51	0.865246	0.0216185
118.97	0.859868	0.0216185
119.44	0.844546	0.0216185
119.9	0.878742	0.0216185
120.37	0.868899	0.0216185
120.83	0.860578	0.0216185
121.3	0.855606	0.0216185
121.76	0.863014	0.0216185
122.22	0.857839	0.0216185
122.69	0.837646	0.0216185
123.15	0.873973	0.0216185
123.62	0.818163	0.0216185
124.08	0.836225	0.0216185
124.55	0.859969	0.0216185
125.01	0.804059	0.0216185
125.47	0.795332	0.0216185
125.94	0.799898	0.0216185
126.4	0.75586	0.0216185
126.87	0.734145	0.0216185
127.33	0.649315	0.0216185
127.8	0.518924	0.0216185
128.26	0.278234	0.0216185
128.72	-0.0233384	0.0216185
129.19	0.0858448	0.0216185
129.65	0.193607	0.0216185
130.12	0.460781	0.0216185
130.58	0.629122	0.0216185
131.05	0.719533	0.0216185
131.51	0.788635	0.0216185
131.97	0.801015	0.0216185
132.44	0.810654	0.0216185
132.9	0.836124	0.0216185
133.37	0.849213	0.0216185
133.83	0.912329	0.0216185
134.3	0.867986	0.0216185
134.76	0.857433	0.0216185
135.22	0.837443	0.0216185
135.69	0.870929	0.0216185
136.15	0.854389	0.0216185
136.62	0.873871	0.0216185
137.08	0.877626	0.0216185
138.01	0.878843	0.0216185
138.94	0.863521	0.0216185
140.33	0.88067	0.0216185
[T35N]
# CS (PPM)	INTENSITY (EXP)	ERROR (EXP)
93.9	0.873757	0.0216255
95.29	0.884394	0.0216255
96.22	0.88161	0.0216255
97.15	0.877733	0.0216255
97.61	0.882803	0.0216255
98.08	0.851193	0.0216255
98.54	0.858449	0.0216255
99.01	0.847813	0.0216255
99.47	0.859443	0.0216255
99.94	0.879622	0.0216255
100.4	0.867793	0.0216255
100.86	0.877733	0.0216255
101.33	0.8667	0.0216255
101.79	0.828131	0.0216255
102.26	0.87167	0.0216255
102.72	0.873757	0.0216255
103.19	0.852386	0.0216255
103.65	0.820676	0.0216255
104.11	0.880318	0.0216255
104.58	0.874155	0.0216255
105.04	0.833797	0.0216255
105.51	0.827137	0.0216255
105.97	0.795626	0.0216255
106.44	0.771571	0.0216255
106.9	0.758549	0.0216255
107.37	0.736879	0.0216255
107.83	0.677038	0.0216255
108.29	0.553081	0.0216255
108.76	0.339761	0.0216255
109.22	0.0737575	0.0216255
109.69	0.0128231	0.0216255
110.15	0.120775	0.0216255
110.62	0.397117	0.0216255
111.08	0.585586	0.0216255
111.54	0.685089	0.0216255
112.01	0.732704	0.0216255
112.47	0.786978	0.0216255
112.94	0.791253	0.0216255
113.4	0.821869	0.0216255
113.87	0.84672	0.0216255
114.33	0.848211	0.0216255
114.79	0.867992	0.0216255
115.26	0.853479	0.0216255
115.72	0.893936	0.0216255
116.19	0.87495	0.0216255
116.65	0.867395	0.0216255
117.12	0.867893	0.0216255
117.58	0.877236	0.0216255
118.04	0.88668	0.0216255
118.51	0.862425	0.0216255
118.97	0.898509	0.0216255
119.44	0.849901	0.0216255
119.9	0.882505	0.0216255
120.37	0.863916	0.0216255
120.83	0.872465	0.0216255
121.3	0.880616	0.0216255
121.76	0.867395	0.0216255
122.22	0.866998	0.0216255
122.69	0.864513	0.0216255
123.15	0.892246	0.0216255
123.62	0.876342	0.0216255
124.08	0.870378	0.0216255
124.55	0.869483	0.0216255
125.01	0.866004	0.0216255
125.47	0.900696	0.0216255
125.94	0.894632	0.0216255
126.4	0.869185	0.0216255
126.87	0.897515	0.0216255
127.33	0.907256	0.0216255
127.8	0.872465	0.0216255
128.26	0.90328	0.0216255
128.72	0.883897	0.0216255
129.19	0.862525	0.0216255
129.65	0.884791	0.0216255
130.12	0.880716	0.0216255
130.58	0.905865	0.0216255
131.05	0.878628	0.0216255
131.51	0.903479	0.0216255
131.97	0.845924	0.0216255
132.44	0.877535	0.0216255
132.9	0.910537	0.0216255
133.37	0.85507	0.0216255
133.83	0.871869	0.0216255
134.3	0.872167	0.0216255
134.76	0.858449	0.0216255
135.22	0.947515	0.0216255
135.69	0.856362	0.0216255
136.15	0.85994	0.0216255
136.62	0.919284	0.0216255
137.08	0.883201	0.0216255
138.01	0.846123	0.0216255
138.94	0.890954	0.0216255
140.33	0.887873	0.0216255
[E37N]
# CS (PPM)	INTENSITY (EXP)	ERROR (EXP)
93.9	0.888601	0.0173488
95.29	0.878049	0.0173488
96.22	0.881234	0.0173488
97.15	0.890891	0.0173488
97.61	0.87546	0.0173488
98.08	0.884818	0.0173488
98.54	0.89109	0.0173488
99.01	0.901941	0.0173488
99.47	0.875859	0.0173488
99.94	0.882927	0.0173488
100.4	0.887307	0.0173488
100.86	0.900448	0.0173488
101.33	0.869487	0.0173488
101.79	0.890493	0.0173488
102.26	0.887904	0.0173488
102.72	0.889696	0.0173488
103.19	0.867397	0.0173488
103.65	0.910702	0.0173488
104.11	0.880438	0.0173488
104.58	0.885914	0.0173488
105.04	0.888601	0.0173488
105.51	0.874764	0.0173488
105.97	0.895271	0.0173488
106.44	0.903434	0.0173488
106.9	0.890891	0.0173488
107.37	0.880139	0.0173488
107.83	0.883922	0.0173488
108.29	0.891588	0.0173488
108.76	0.892882	0.0173488
109.22	0.878945	0.0173488
109.69	0.882329	0.0173488
110.15	0.881633	0.0173488
110.62	0.899651	0.0173488
111.08	0.880637	0.0173488
111.54	0.870483	0.0173488
112.01	0.89099	0.0173488
112.47	0.901045	0.0173488
112.94	0.881135	0.0173488
113.4	0.896267	0.0173488
113.87	0.873868	0.0173488
114.33	0.890294	0.0173488
114.79	0.878746	0.0173488
115.26	0.882827	0.0173488
115.72	0.89547	0.0173488
116.19	0.896765	0.0173488
116.65	0.892285	0.0173488
117.12	0.874067	0.0173488
117.58	0.896964	0.0173488
118.04	0.880438	0.0173488
118.51	0.860428	0.0173488
118.97	0.873569	0.0173488
119.44	0.884321	0.0173488
119.9	0.874365	0.0173488
120.37	0.888601	0.0173488
120.83	0.901543	0.0173488
121.3	0.875361	0.0173488
121.76	0.894475	0.0173488
122.22	0.889995	0.0173488
122.69	0.885017	0.0173488
123.15	0.869288	0.0173488
123.62	0.889298	0.0173488
124.08	0.868193	0.0173488
124.55	0.875361	0.0173488
125.01	0.882927	0.0173488
125.47	0.855351	0.0173488
125.94	0.887407	0.0173488
126.4	0.857939	0.0173488
126.87	0.843106	0.0173488
127.33	0.876755	0.0173488
127.8	0.859532	0.0173488
128.26	0.835839	0.0173488
128.72	0.828074	0.0173488
129.19	0.830164	0.0173488
129.65	0.803684	0.0173488
130.12	0.783773	0.0173488
130.58	0.715281	0.0173488
131.05	0.663116	0.0173488
131.51	0.555799	0.0173488
131.97	0.347138	0.0173488
132.44	0.0844201	0.0173488
132.9	0.00268791	0.0173488
133.37	0.0230961	0.0173488
133.83	0.233051	0.0173488
134.3	0.472972	0.0173488
134.76	0.596914	0.0173488
135.22	0.683425	0.0173488
135.69	0.738079	0.0173488
136.15	0.77999	0.0173488
136.62	0.788352	0.0173488
137.08	0.821304	0.0173488
138.01	0.827875	0.0173488
138.94	0.852464	0.0173488
140.33	0.858537	0.0173488
[D38N]
# CS (PPM)	INTENSITY (EXP)	ERROR (EXP)
93.9	0.879297	0.00791293
95.29	0.888633	0.00791293
96.22	0.88522	0.00791293
97.15	0.894555	0.00791293
97.61	0.894956	0.00791293
98.08	0.891644	0.00791293
98.54	0.89335	0.00791293
99.01	0.895759	0.00791293
99.47	0.883614	0.00791293
99.94	0.878294	0.00791293
100.4	0.889436	0.00791293
100.86	0.884417	0.00791293
101.33	0.898469	0.00791293
101.79	0.893551	0.00791293
102.26	0.878093	0.00791293
102.72	0.871769	0.00791293
103.19	0.893451	0.00791293
103.65	0.887328	0.00791293
104.11	0.897165	0.00791293
104.58	0.893752	0.00791293
105.04	0.89054	0.00791293
105.51	0.892346	0.00791293
105.97	0.894354	0.00791293
106.44	0.878595	0.00791293
106.9	0.876085	0.00791293
107.37	0.884216	0.00791293
107.83	0.897767	0.00791293
108.29	0.885019	0.00791293
108.76	0.876085	0.00791293
109.22	0.883413	0.00791293
109.69	0.89586	0.00791293
110.15	0.884116	0.00791293
110.62	0.887027	0.00791293
111.08	0.869461	0.00791293
111.54	0.891945	0.00791293
112.01	0.877491	0.00791293
112.47	0.876888	0.00791293
112.94	0.889235	0.00791293
113.4	0.874479	0.00791293
113.87	0.874078	0.00791293
114.33	0.877993	0.00791293
114.79	0.884919	0.00791293
115.26	0.874178	0.00791293
115.72	0.889235	0.00791293
116.19	0.883011	0.00791293
116.65	0.883212	0.00791293
117.12	0.876989	0.00791293
117.58	0.874781	0.00791293
118.04	0.867252	0.00791293
118.51	0.857516	0.00791293
118.97	0.865646	0.00791293
119.44	0.860427	0.00791293
119.9	0.862334	0.00791293
120.37	0.863739	0.00791293
120.83	0.84266	0.00791293
121.3	0.843162	0.00791293
121.76	0.823287	0.00791293
122.22	0.788356	0.00791293
122.69	0.773902	0.00791293
123.15	0.695609	0.00791293
123.62	0.59202	0.00791293
124.08	0.388356	0.00791293
124.55	0.125671	0.00791293
125.01	-0.0498871	0.00791293
125.47	0.110514	0.00791293
125.94	0.368984	0.00791293
126.4	0.583187	0.00791293
126.87	0.70123	0.00791293
127.33	0.769084	0.00791293
127.8	0.799197	0.00791293
128.26	0.811744	0.00791293
128.72	0.82941	0.00791293
129.19	0.846374	0.00791293
129.65	0.847378	0.00791293
130.12	0.861129	0.00791293
130.58	0.852698	0.00791293
131.05	0.87187	0.00791293
131.51	0.881506	0.00791293
131.97	0.88532	0.00791293
132.44	0.868658	0.00791293
132.9	0.883614	0.00791293
133.37	0.894254	0.00791293
133.83	0.882108	0.00791293
134.3	0.877792	0.00791293
134.76	0.884818	0.00791293
135.22	0.881506	0.00791293
135.69	0.890841	0.00791293
136.15	0.884919	0.00791293
136.62	0.874479	0.00791293
137.08	0.878595	0.00791293
138.01	0.895458	0.00791293
138.94	0.882309	0.00791293
140.33	0.893049	0.00791293
[D57N]
# CS (PPM)	INTENSITY (EXP)	ERROR (EXP)
93.9	0.876344	0.015999
95.29	0.870663	0.015999
96.22	0.874823	0.015999
97.15	0.843376	0.015999
97.61	0.863258	0.015999
98.08	0.886691	0.015999
98.54	0.864171	0.015999
99.01	0.862954	0.015999
99.47	0.852201	0.015999
99.94	0.868432	0.015999
100.4	0.883242	0.015999
100.86	0.845912	0.015999
101.33	0.890749	0.015999
101.79	0.853723	0.015999
102.26	0.858795	0.015999
102.72	0.877054	0.015999
103.19	0.866302	0.015999
103.65	0.867925	0.015999
104.11	0.874721	0.015999
104.58	0.895313	0.015999
105.04	0.855143	0.015999
105.51	0.849361	0.015999
105.97	0.89927	0.015999
106.44	0.864374	0.015999
106.9	0.855447	0.015999
107.37	0.861432	0.015999
107.83	0.859809	0.015999
108.29	0.887908	0.015999
108.76	0.865896	0.015999
109.22	0.873098	0.015999
109.69	0.854433	0.015999
110.15	0.857375	0.015999
110.62	0.861635	0.015999
111.08	0.864476	0.015999
111.54	0.874214	0.015999
112.01	0.8521	0.015999
112.47	0.851491	0.015999
112.94	0.863055	0.015999
113.4	0.864171	0.015999
113.87	0.851694	0.015999
114.33	0.859404	0.015999
114.79	0.850578	0.015999
115.26	0.886285	0.015999
115.72	0.847434	0.015999
116.19	0.85281	0.015999
116.65	0.863563	0.015999
117.12	0.857476	0.015999
117.58	0.857882	0.015999
118.04	0.865693	0.015999
118.51	0.860722	0.015999
118.97	0.877156	0.015999
119.44	0.875735	0.015999
119.9	0.861737	0.015999
120.37	0.859505	0.015999
120.83	0.850781	0.015999
121.3	0.847941	0.015999
121.76	0.837695	0.015999
122.22	0.835362	0.015999
122.69	0.853621	0.015999
123.15	0.837188	0.015999
123.62	0.832928	0.015999
124.08	0.835666	0.015999
124.55	0.812031	0.015999
125.01	0.824305	0.015999
125.47	0.792047	0.015999
125.94	0.799452	0.015999
126.4	0.785555	0.015999
126.87	0.75137	0.015999
127.33	0.698215	0.015999
127.8	0.624062	0.015999
128.26	0.510956	0.015999
128.72	0.273991	0.015999
129.19	0.0746602	0.015999
129.65	0.110976	0.015999
130.12	0.203388	0.015999
130.58	0.458917	0.015999
131.05	0.62041	0.015999
131.51	0.728241	0.015999
131.97	0.763339	0.015999
132.44	0.790323	0.015999
132.9	0.831102	0.015999
133.37	0.832319	0.015999
133.83	0.844796	0.015999
134.3	0.843274	0.015999
134.76	0.872388	0.015999
135.22	0.836579	0.015999
135.69	0.849767	0.015999
136.15	0.85281	0.015999
136.62	0.865693	0.015999
137.08	0.861128	0.015999
138.01	0.877156	0.015999
138.94	0.887908	0.015999
140.33	0.861432	0.015999
[T58N]
# CS (PPM)	INTENSITY (EXP)	ERROR (EXP)
93.9	0.886137	0.0128651
95.29	0.911107	0.0128651
96.22	0.892829	0.0128651
97.15	0.907012	0.0128651
97.61	0.869457	0.0128651
98.08	0.90861	0.0128651
98.54	0.898122	0.0128651
99.01	0.88374	0.0128651
99.47	0.889433	0.0128651
99.94	0.892629	0.0128651
100.4	0.879644	0.0128651
100.86	0.905114	0.0128651
101.33	0.886137	0.0128651
101.79	0.878346	0.0128651
102.26	0.887935	0.0128651
102.72	0.884039	0.0128651
103.19	0.887235	0.0128651
103.65	0.877447	0.0128651
104.11	0.873552	0.0128651
104.58	0.890132	0.0128651
105.04	0.856472	0.0128651
105.51	0.868658	0.0128651
105.97	0.838294	0.0128651
106.44	0.832601	0.0128651
106.9	0.806532	0.0128651
107.37	0.792948	0.0128651
107.83	0.742709	0.0128651
108.29	0.630144	0.0128651
108.76	0.476129	0.0128651
109.22	0.219936	0.0128651
109.69	0.0791051	0.0128651
110.15	0.0317619	0.0128651
110.62	0.312925	0.0128651
111.08	0.548042	0.0128651
111.54	0.682581	0.0128651
112.01	0.765282	0.0128651
112.47	0.807931	0.0128651
112.94	0.839692	0.0128651
113.4	0.848282	0.0128651
113.87	0.857571	0.0128651
114.33	0.881043	0.0128651
114.79	0.879345	0.0128651
115.26	0.870755	0.0128651
115.72	0.868757	0.0128651
116.19	0.887335	0.0128651
116.65	0.88344	0.0128651
117.12	0.897723	0.0128651
117.58	0.878246	0.0128651
118.04	0.874051	0.0128651
118.51	0.904714	0.0128651
118.97	0.890232	0.0128651
119.44	0.898022	0.0128651
119.9	0.898222	0.0128651
120.37	0.888933	0.0128651
120.83	0.895326	0.0128651
121.3	0.886536	0.0128651
121.76	0.897423	0.0128651
122.22	0.904115	0.0128651
122.69	0.899621	0.0128651
123.15	0.887735	0.0128651
123.62	0.896924	0.0128651
124.08	0.887835	0.0128651
124.55	0.905414	0.0128651
125.01	0.907511	0.0128651
125.47	0.904515	0.0128651
125.94	0.905314	0.0128651
126.4	0.895925	0.0128651
126.87	0.915801	0.0128651
127.33	0.893728	0.0128651
127.8	0.895925	0.0128651
128.26	0.890132	0.0128651
128.72	0.914702	0.0128651
129.19	0.89982	0.0128651
129.65	0.900819	0.0128651
130.12	0.914403	0.0128651
130.58	0.885537	0.0128651
131.05	0.890232	0.0128651
131.51	0.870955	0.0128651
131.97	0.895326	0.0128651
132.44	0.90022	0.0128651
132.9	0.895326	0.0128651
133.37	0.903516	0.0128651
133.83	0.913304	0.0128651
134.3	0.896524	0.0128651
134.76	0.904215	0.0128651
135.22	0.890032	0.0128651
135.69	0.897523	0.0128651
136.15	0.898622	0.0128651
136.62	0.913704	0.0128651
137.08	0.911606	0.0128651
138.01	0.907111	0.0128651
138.94	0.913903	0.0128651
140.33	0.901019	0.0128651
[Y64N]
# CS (PPM)	INTENSITY (EXP)	ERROR (EXP)
93.9	0.840371	0.015231
95.29	0.856058	0.015231
96.22	0.863753	0.015231
97.15	0.851519	0.015231
97.61	0.869771	0.015231
98.08	0.859511	0.015231
98.54	0.843035	0.015231
99.01	0.842443	0.015231
99.47	0.874408	0.015231
99.94	0.853098	0.015231
100.4	0.863062	0.015231
100.86	0.835537	0.015231
101.33	0.854183	0.015231
101.79	0.872435	0.015231
102.26	0.866219	0.015231
102.72	0.867403	0.015231
103.19	0.843035	0.015231
103.65	0.86247	0.015231
104.11	0.842443	0.015231
104.58	0.849941	0.015231
105.04	0.844613	0.015231
105.51	0.862964	0.015231
105.97	0.868784	0.015231
106.44	0.855071	0.015231
106.9	0.875395	0.015231
107.37	0.831788	0.015231
107.83	0.840667	0.015231
108.29	0.862766	0.015231
108.76	0.834057	0.015231
109.22	0.860695	0.015231
109.69	0.826559	0.015231
110.15	0.86178	0.015231
110.62	0.835043	0.015231
111.08	0.872731	0.015231
111.54	0.866614	0.015231
112.01	0.830998	0.015231
112.47	0.833564	0.015231
112.94	0.842147	0.015231
113.4	0.853887	0.015231
113.87	0.843429	0.015231
114.33	0.861977	0.015231
114.79	0.851815	0.015231
115.26	0.841259	0.015231
115.72	0.847178	0.015231
116.19	0.827841	0.015231
116.65	0.816594	0.015231
117.12	0.785221	0.015231
117.58	0.808603	0.015231
118.04	0.801894	0.015231
118.51	0.76105	0.015231
118.97	0.744376	0.015231
119.44	0.65884	0.015231
119.9	0.556729	0.015231
120.37	0.320935	0.015231
120.83	0.0973757	0.015231
121.3	0.0824783	0.015231
121.76	0.188634	0.015231
122.22	0.423638	0.015231
122.69	0.593725	0.015231
123.15	0.677782	0.015231
123.62	0.768844	0.015231
124.08	0.753848	0.015231
124.55	0.780485	0.015231
125.01	0.804558	0.015231
125.47	0.787194	0.015231
125.94	0.831689	0.015231
126.4	0.823698	0.015231
126.87	0.843232	0.015231
127.33	0.848461	0.015231
127.8	0.830012	0.015231
128.26	0.839187	0.015231
128.72	0.812747	0.015231
129.19	0.834155	0.015231
129.65	0.837707	0.015231
130.12	0.858031	0.015231
130.58	0.841851	0.015231
131.05	0.843331	0.015231
131.51	0.821231	0.015231
131.97	0.849645	0.015231
132.44	0.851026	0.015231
132.9	0.853788	0.015231
133.37	0.835043	0.015231
133.83	0.849448	0.015231
134.3	0.842541	0.015231
134.76	0.851519	0.015231
135.22	0.842443	0.015231
135.69	0.847376	0.015231
136.15	0.843331	0.015231
136.62	0.850138	0.015231
137.08	0.864246	0.015231
138.01	0.849941	0.015231
138.94	0.834057	0.015231
140.33	0.85438	0.015231
[T74N]
# CS (PPM)	INTENSITY (EXP)	ERROR (EXP)
93.9	0.893304	0.00988751
95.29	0.887469	0.00988751
96.22	0.882741	0.00988751
97.15	0.873887	0.00988751
97.61	0.892801	0.00988751
98.08	0.894914	0.00988751
98.54	0.873686	0.00988751
99.01	0.886463	0.00988751
99.47	0.880829	0.00988751
99.94	0.875396	0.00988751
100.4	0.880125	0.00988751
100.86	0.871674	0.00988751
101.33	0.874491	0.00988751
101.79	0.869561	0.00988751
102.26	0.878113	0.00988751
102.72	0.875799	0.00988751
103.19	0.856683	0.00988751
103.65	0.850747	0.00988751
104.11	0.837668	0.00988751
104.58	0.8265	0.00988751
105.04	0.802656	0.00988751
105.51	0.789275	0.00988751
105.97	0.745712	0.00988751
106.44	0.644097	0.00988751
106.9	0.481614	0.00988751
107.37	0.198501	0.00988751
107.83	0.0960813	0.00988751
108.29	0.0764626	0.00988751
108.76	0.283515	0.00988751
109.22	0.52065	0.00988751
109.69	0.645002	0.00988751
110.15	0.736254	0.00988751
110.62	0.76865	0.00988751
111.08	0.798531	0.00988751
111.54	0.821067	0.00988751
112.01	0.829317	0.00988751
112.47	0.819659	0.00988751
112.94	0.827205	0.00988751
113.4	0.839982	0.00988751
113.87	0.848634	0.00988751
114.33	0.856079	0.00988751
114.79	0.849238	0.00988751
115.26	0.880628	0.00988751
115.72	0.873384	0.00988751
116.19	0.872177	0.00988751
116.65	0.859399	0.00988751
117.12	0.871875	0.00988751
117.58	0.876603	0.00988751
118.04	0.872378	0.00988751
118.51	0.886362	0.00988751
118.97	0.868655	0.00988751
119.44	0.874088	0.00988751
119.9	0.877308	0.00988751
120.37	0.884552	0.00988751
120.83	0.895015	0.00988751
121.3	0.861915	0.00988751
121.76	0.87942	0.00988751
122.22	0.890588	0.00988751
122.69	0.876402	0.00988751
123.15	0.882137	0.00988751
123.62	0.875799	0.00988751
124.08	0.883143	0.00988751
124.55	0.892198	0.00988751
125.01	0.881634	0.00988751
125.47	0.898234	0.00988751
125.94	0.873384	0.00988751
126.4	0.89582	0.00988751
126.87	0.893103	0.00988751
127.33	0.893606	0.00988751
127.8	0.882439	0.00988751
128.26	0.873585	0.00988751
128.72	0.886765	0.00988751
129.19	0.88425	0.00988751
129.65	0.888676	0.00988751
130.12	0.894612	0.00988751
130.58	0.889381	0.00988751
131.05	0.890487	0.00988751
131.51	0.893606	0.00988751
131.97	0.887872	0.00988751
132.44	0.883244	0.00988751
132.9	0.870567	0.00988751
133.37	0.888978	0.00988751
133.83	0.885055	0.00988751
134.3	0.877911	0.00988751
134.76	0.877509	0.00988751
135.22	0.88928	0.00988751
135.69	0.897128	0.00988751
136.15	0.881533	0.00988751
136.62	0.892198	0.00988751
137.08	0.886564	0.00988751
138.01	0.881231	0.00988751
138.94	0.897832	0.00988751
140.33	0.880125	0.00988751
[G75N]
# CS (PPM)	INTENSITY (EXP)	ERROR (EXP)
93.9	0.900175	0.0109706
95.29	0.889757	0.0109706
96.22	0.878337	0.0109706
97.15	0.870624	0.0109706
97.61	0.879139	0.0109706
98.08	0.863311	0.0109706
98.54	0.872928	0.0109706
99.01	0.890058	0.0109706
99.47	0.877235	0.0109706
99.94	0.896268	0.0109706
100.4	0.879439	0.0109706
100.86	0.862209	0.0109706
101.33	0.884348	0.0109706
101.79	0.869622	0.0109706
102.26	0.867819	0.0109706
102.72	0.883145	0.0109706
103.19	0.868019	0.0109706
103.65	0.853794	0.0109706
104.11	0.871325	0.0109706
104.58	0.858402	0.0109706
105.04	0.879139	0.0109706
105.51	0.870123	0.0109706
105.97	0.849186	0.0109706
106.44	0.831655	0.0109706
106.9	0.847383	0.0109706
107.37	0.836864	0.0109706
107.83	0.81733	0.0109706
108.29	0.792387	0.0109706
108.76	0.762935	0.0109706
109.22	0.726171	0.0109706
109.69	0.649436	0.0109706
110.15	0.500776	0.0109706
110.62	0.261057	0.0109706
111.08	0.0218382	0.0109706
111.54	0.0701227	0.0109706
112.01	0.184222	0.0109706
112.47	0.46291	0.0109706
112.94	0.631405	0.0109706
113.4	0.73168	0.0109706
113.87	0.780666	0.0109706
114.33	0.80601	0.0109706
114.79	0.829752	0.0109706
115.26	0.838367	0.0109706
115.72	0.832858	0.0109706
116.19	0.865815	0.0109706
116.65	0.858001	0.0109706
117.12	0.855798	0.0109706
117.58	0.865314	0.0109706
118.04	0.854295	0.0109706
118.51	0.877035	0.0109706
118.97	0.875232	0.0109706
119.44	0.882044	0.0109706
119.9	0.882244	0.0109706
120.37	0.881643	0.0109706
120.83	0.872226	0.0109706
121.3	0.876334	0.0109706
121.76	0.87403	0.0109706
122.22	0.87984	0.0109706
122.69	0.86842	0.0109706
123.15	0.888655	0.0109706
123.62	0.879539	0.0109706
124.08	0.871425	0.0109706
124.55	0.886451	0.0109706
125.01	0.884348	0.0109706
125.47	0.884348	0.0109706
125.94	0.888755	0.0109706
126.4	0.891861	0.0109706
126.87	0.877736	0.0109706
127.33	0.902279	0.0109706
127.8	0.880942	0.0109706
128.26	0.886852	0.0109706
128.72	0.9143	0.0109706
129.19	0.876434	0.0109706
129.65	0.883045	0.0109706
130.12	0.887553	0.0109706
130.58	0.89717	0.0109706
131.05	0.888555	0.0109706
131.51	0.876033	0.0109706
131.97	0.887553	0.0109706
132.44	0.896168	0.0109706
132.9	0.893764	0.0109706
133.37	0.882244	0.0109706
133.83	0.878938	0.0109706
134.3	0.872026	0.0109706
134.76	0.876834	0.0109706
135.22	0.890258	0.0109706
135.69	0.888054	0.0109706
136.15	0.883346	0.0109706
136.62	0.895768	0.0109706
137.08	0.884648	0.0109706
138.01	0.887553	0.0109706
138.94	0.899174	0.0109706
140.33	0.878237	0.0109706

## Sheet: FigS5A - WT+GTP NASR
Residue_number	Amino_acids	WT_GTP_S2_MF	WT_GTP_S2_MF_err	WT_GTP_S2_NASR	WT_GTP_S2_NASR_err
0	A	0.11192	0.00095	0.1770	0.0021
1	M	0.2752	0.0020	0.4124	0.0041
2	T	0.5639	0.0033	0.6775	0.0075
3	E	0.7961	0.0064	0.844	0.015
4	Y	0.7933	0.0048	0.820	0.015
5	K	0.7832	0.0047	0.842	0.014
6	L	0.8423	0.0063	0.891	0.024
7	V	0.8191	0.0044	0.830	0.017
8	V	0.881	0.016	0.97	0.10
9	V	0.8866	0.0046	0.874	0.025
10	G	0.875	0.012	0.849	0.057
11	A	0.897	0.013	0.885	0.053
12	G	0.780	0.014	0.749	0.062
13	G	0.852	0.027	0.852	0.066
14	V	0.9399	0.0047	0.904	0.016
15	G	0.9099	0.0073	0.928	0.024
16	K	0.908	0.053	0.960	0.085
17	S	0.897	0.054	0.908	0.045
18	A	0.926	0.028	0.965	0.074
19	L	0.890	0.045	0.880	0.014
20	T	0.871	0.040	0.882	0.050
21	I	0.907	0.048	0.980	0.072
22	Q	0.917	0.053	0.860	0.039
23	L	0.887	0.044	0.944	0.024
24	I	0.890	0.046	0.853	0.039
25	Q	0.862	0.032	0.860	0.031
26	N	0.8394	0.0042	0.858	0.016
27	H	0.904	0.050	0.853	0.021
28	F	0.8036	0.0049	0.808	0.024
29	V	1.000000000000	0.000000000063	0.823	0.094
30	D	1.0000	0.0058	0.78	0.15
31	E	0.7295	0.0036	0.708	0.013
32	Y
33	D	1.000	0.013
34	P
35	T	1.00000000000	0.00000000040
36	I	0.893	0.055	0.73	0.12
37	E	0.951	0.045	0.90	0.13
38	D	0.855	0.022	0.78	0.12
39	S	0.750	0.015	0.773	0.045
40	Y	0.810	0.012	0.855	0.079
41	R	0.7542	0.0062	0.830	0.030
42	K	0.7762	0.0040	0.814	0.013
43	Q	0.8208	0.0083	0.867	0.024
44	V	0.8630	0.0048	0.862	0.014
45	V	0.7410	0.0041	0.812	0.012
46	I	0.825	0.012	0.895	0.021
47	D	0.8890	0.0094	0.884	0.041
48	G	0.813	0.010	0.886	0.024
49	E	0.894	0.042	0.871	0.011
50	T	0.8031	0.0054	0.856	0.014
51	C	0.8353	0.0058	0.850	0.017
52	L	0.8428	0.0049	0.867	0.018
53	L	0.8284	0.0047	0.885	0.024
54	D	0.848	0.014	0.926	0.069
55	I
56	L	0.875	0.012	0.894	0.047
57	D	0.921	0.059	0.76	0.14
58	T	0.910	0.050	0.700	0.086
59	A
60	G	0.872	0.040	0.97	0.19
61	Q	0.7714	0.0039	0.663	0.014
62	E	1.000	0.012	0.73	0.11
63	E	0.860	0.020	0.638	0.066
64	Y
65	S
66	A	0.8744	0.0094	0.711	0.029
67	M	0.8637	0.0070	0.583	0.023
68	R	0.9003	0.0056	0.679	0.018
69	D	0.9816	0.0063	0.737	0.034
70	Q	0.966	0.011	0.802	0.043
71	Y	1.0000	0.0049	0.630	0.074
72	M
73	R	0.8503	0.0060	0.659	0.019
74	T	0.8622	0.0079	0.846	0.032
75	G	0.8407	0.0073	0.838	0.018
76	E	0.8605	0.0089	0.849	0.067
77	G	0.785	0.010	0.970	0.030
78	F	0.8308	0.0042	0.892	0.024
79	L	0.859	0.010	0.943	0.062
80	C	0.8003	0.0057	0.878	0.018
81	V	0.8377	0.0066	0.908	0.029
82	F	0.9060	0.0047	0.888	0.024
83	A	0.8694	0.0046	0.865	0.010
84	I	0.865	0.034	0.846	0.021
85	N	0.946	0.020	0.902	0.014
86	N	0.871	0.040	0.845	0.012
87	T
88	K	0.9203	0.0048	0.911	0.012
89	S	0.873	0.038	0.842	0.014
90	F	0.947	0.018	0.917	0.025
91	E	0.887	0.041	0.880	0.024
92	D	0.8821	0.0038	0.864	0.022
93	I
94	H	0.912	0.049	0.854	0.029
95	H	0.8722	0.0048	0.883	0.025
96	Y	0.897	0.041	0.835	0.016
97	R	0.877	0.041	0.849	0.028
98	E	0.898	0.051	0.910	0.025
99	Q	0.909	0.033	0.840	0.012
100	I	0.8678	0.0062	0.661	0.032
101	K	0.898	0.043	0.890	0.014
102	R	0.892	0.046	0.872	0.013
103	V	0.909	0.035	0.735	0.049
104	K	0.901	0.048	0.830	0.024
105	D	0.8572	0.0046	0.7731	0.0096
106	S	0.8027	0.0054	0.796	0.013
107	E	0.6977	0.0039	0.7347	0.0084
108	D	0.7055	0.0034	0.7141	0.0083
109	V	0.5606	0.0030	0.6523	0.0071
110	P
111	M	0.8548	0.0048	0.835	0.016
112	V	0.8110	0.0044	0.874	0.021
113	L	0.8920	0.0089	0.937	0.028
114	V	0.8433	0.0067	0.827	0.032
115	G	0.8226	0.0047	0.881	0.019
116	N
117	K	0.838	0.017	0.841	0.021
118	C	0.875	0.038	0.964	0.022
119	D	0.9671	0.0046	0.930	0.021
120	L	0.917	0.046	0.970	0.013
121	P
122	S	0.6845	0.0037	0.6658	0.0082
123	R	0.5576	0.0030	0.6197	0.0068
124	T	0.8405	0.0042	0.912	0.029
125	V	0.8217	0.0042	0.856	0.014
126	D	0.7893	0.0064	0.880	0.016
127	T	0.832	0.020	0.80	0.13
128	K	0.8806	0.0043	0.893	0.010
129	Q	0.8141	0.0044	0.8634	0.0096
130	A	0.9015	0.0054	0.876	0.013
131	Q	0.874	0.037	0.900	0.011
132	D	0.889	0.041	0.911	0.011
133	L	0.903	0.047	0.935	0.011
134	A	0.902	0.035	0.881	0.013
135	R	0.881	0.043	0.904	0.011
136	S	0.873	0.039	0.915	0.010
137	Y	0.8549	0.0050	0.792	0.018
138	G	0.865	0.036	0.888	0.015
139	I	0.881	0.045	0.893	0.012
140	P
141	F	0.8042	0.0037	0.872	0.011
142	I	0.8278	0.0094	0.887	0.023
143	E	0.8108	0.0063	0.893	0.013
144	T	0.8570	0.0037	0.889	0.018
145	S	0.828	0.014	0.867	0.021
146	A	0.9016	0.0097	0.980	0.029
147	K	0.878	0.037	0.874	0.017
148	T	0.8188	0.0081	0.882	0.033
149	R	0.925	0.060	0.850	0.032
150	Q	0.8167	0.0058	0.842	0.011
151	G	0.8157	0.0044	0.906	0.014
152	V	0.8985	0.0049	0.924	0.017
153	D	0.870	0.036	0.856	0.015
154	D	0.851	0.026	0.855	0.011
155	A	0.922	0.044	0.867	0.014
156	F	0.8505	0.0039	0.866	0.015
157	Y	0.893	0.045	0.892	0.015
158	T	0.885	0.044	0.905	0.014
159	L	0.919	0.047	0.910	0.012
160	V	0.893	0.046	0.871	0.016
161	R	0.889	0.045	0.914	0.016
162	E	0.881	0.042	0.906	0.016
163	I	0.887	0.040	0.880	0.018
164	R	0.893	0.045	0.868	0.019
165	K	0.8648	0.0044	0.8521	0.0099
166	H	0.8671	0.0043	0.816	0.011
167	K	0.7022	0.0031	0.6618	0.0080
168	E	0.5284	0.0026	0.4459	0.0059
169	K	0.2038	0.0017	0.2813	0.0040

## Sheet: FigS5B - WT+GDP NASR
Residue_number	Amino_acids	WT_GDP_S2_MF	WT_GDP_S2_MF_err	WT_GDP_S2_NASR	WT_GDP_S2_NASR_err
0	A	0.1042	0.0021	0.1689	0.0043
1	M	0.2728	0.0017	0.3881	0.0048
2	T	0.5657	0.0035	0.6646	0.0091
3	E	0.7979	0.0063	0.842	0.016
4	Y	0.7799	0.0061	0.856	0.013
5	K	0.8144	0.0055	0.850	0.016
6	L	0.856	0.011	0.868	0.027
7	V	0.867	0.035	0.828	0.017
8	V	0.870	0.011	0.898	0.028
9	V	0.8883	0.0060	0.893	0.015
10	G	0.8474	0.0082	0.885	0.019
11	A	0.9001	0.0078	0.897	0.018
12	G	0.7893	0.0072	0.861	0.020
13	G	0.846	0.024	0.871	0.019
14	V	0.9337	0.0043	0.883	0.013
15	G	0.9153	0.0093	0.883	0.021
16	K	0.891	0.049	0.920	0.034
17	S	0.907	0.049	0.890	0.014
18	A	0.928	0.055	0.948	0.020
19	L	0.899	0.042	0.905	0.013
20	T	0.871	0.038	0.865	0.014
21	I	0.899	0.051	0.916	0.016
22	Q
23	L	0.896	0.046	0.911	0.013
24	I	0.895	0.044	0.869	0.016
25	Q	0.856	0.029	0.848	0.016
26	N	0.8402	0.0046	0.823	0.012
27	H
28	F	0.8086	0.0067	0.829	0.015
29	V	0.919	0.058	0.840	0.020
30	D	0.9434	0.0074	0.693	0.017
31	E	0.7335	0.0038	0.5865	0.0096
32	Y	1.0000	0.0013	0.520	0.019
33	D	0.949	0.017	0.758	0.028
34	P
35	T	1.000000000000	0.000000000068	0.724	0.025
36	I	0.851	0.010	0.795	0.021
37	E	1.00000000000	0.00000000036	0.634	0.062
38	D	0.950	0.017	0.719	0.015
39	S	0.7857	0.0057	0.758	0.013
40	Y	0.8365	0.0069	0.816	0.017
41	R	0.7462	0.0042	0.777	0.011
42	K	0.7780	0.0044	0.834	0.012
43	Q	0.8124	0.0095	0.863	0.021
44	V	0.8546	0.0051	0.887	0.013
45	V	0.7447	0.0044	0.774	0.011
46	I	0.8216	0.0096	0.848	0.017
47	D	0.897	0.046	0.860	0.042
48	G	0.820	0.011	0.860	0.028
49	E	0.892	0.040	0.875	0.013
50	T	0.8109	0.0068	0.834	0.015
51	C	0.8498	0.0066	0.838	0.015
52	L	0.8282	0.0060	0.843	0.013
53	L	0.8225	0.0074	0.855	0.016
54	D	0.8177	0.0070	0.847	0.017
55	I	0.8065	0.0087	0.833	0.019
56	L	0.934	0.051	0.832	0.030
57	D	0.952	0.015	0.892	0.038
58	T	0.911	0.063	0.794	0.027
59	A	0.930	0.055	0.822	0.027
60	G	0.4887	0.0040	0.3266	0.0095
61	Q	0.5328	0.0030	0.2134	0.0064
62	E	0.6438	0.0038	0.2994	0.0078
63	E	0.6046	0.0035	0.2730	0.0073
64	Y	0.8969	0.0063	0.368	0.011
65	S	0.8201	0.0049	0.354	0.010
66	A	1.00000000000	0.00000000011	0.729	0.044
67	M	0.8149	0.0043	0.664	0.011
68	R
69	D	0.8807	0.0044	0.725	0.012
70	Q
71	Y	0.9787	0.0084	0.771	0.016
72	M	0.947	0.016	0.787	0.019
73	R	0.915	0.047	0.801	0.013
74	T	0.8844	0.0082	0.822	0.019
75	G	1.0000	0.0039	0.825	0.019
76	E	0.8338	0.0091	0.899	0.023
77	G	0.818	0.012	0.900	0.034
78	F	0.8378	0.0076	0.884	0.020
79	L	0.8541	0.0095	0.871	0.022
80	C	0.8065	0.0069	0.849	0.016
81	V	0.8314	0.0073	0.890	0.019
82	F	0.9026	0.0073	0.910	0.018
83	A	0.8860	0.0089	0.918	0.019
84	I	0.860	0.032	0.884	0.018
85	N	0.934	0.027	0.906	0.013
86	N	0.876	0.041	0.843	0.013
87	T
88	K	0.9227	0.0053	0.892	0.015
89	S	0.870	0.037	0.875	0.013
90	F	0.940	0.043	0.903	0.018
91	E	0.893	0.044	0.915	0.014
92	D	0.8679	0.0045	0.852	0.012
93	I	0.920	0.042	0.904	0.013
94	H	0.9021	0.0073	0.877	0.016
95	H	0.8777	0.0040	0.810	0.012
96	Y	0.897	0.042	0.893	0.013
97	R	0.898	0.038	0.886	0.013
98	E
99	Q	0.899	0.048	0.886	0.013
100	I	0.870	0.036	0.887	0.014
101	K
102	R	0.889	0.045	0.871	0.012
103	V	0.898	0.053	0.857	0.013
104	K	0.889	0.046	0.827	0.014
105	D	0.8448	0.0040	0.721	0.011
106	S	0.7895	0.0052	0.749	0.014
107	E	0.6824	0.0038	0.6544	0.0097
108	D	0.7116	0.0036	0.6656	0.0099
109	V	0.5602	0.0030	0.6173	0.0085
110	P
111	M	0.8702	0.0063	0.873	0.014
112	V	0.8201	0.0071	0.850	0.014
113	L	0.892	0.013	0.871	0.029
114	V	0.848	0.011	0.889	0.026
115	G	0.8252	0.0075	0.867	0.020
116	N	0.8509	0.0070	0.900	0.015
117	K	0.835	0.012	0.904	0.019
118	C	0.878	0.042	0.893	0.014
119	D	0.9674	0.0070	0.933	0.015
120	L	0.915	0.034	0.952	0.014
121	P
122	S	0.6790	0.0036	0.6712	0.0098
123	R	0.5530	0.0028	0.6228	0.0081
124	T	0.836	0.011	0.861	0.028
125	V	0.8130	0.0072	0.826	0.016
126	D	0.7933	0.0073	0.868	0.020
127	T	0.8618	0.0043	0.886	0.012
128	K	0.8724	0.0052	0.864	0.012
129	Q	0.8153	0.0044	0.857	0.012
130	A	0.9055	0.0040	0.904	0.013
131	Q	0.865	0.033	0.881	0.012
132	D	0.891	0.043	0.891	0.013
133	L	0.899	0.045	0.911	0.014
134	A	0.896	0.047	0.937	0.013
135	R	0.885	0.044	0.879	0.013
136	S
137	Y	0.8378	0.0043	0.822	0.012
138	G	0.875	0.038	0.832	0.015
139	I	0.900	0.024	0.874	0.014
140	P
141	F	0.7934	0.0057	0.792	0.012
142	I	0.8571	0.0095	0.930	0.027
143	E	0.8252	0.0072	0.860	0.015
144	T	0.8594	0.0062	0.883	0.016
145	S	0.825	0.015	0.854	0.016
146	A	0.920	0.055	0.921	0.035
147	K	0.869	0.034	0.864	0.013
148	T	0.838	0.010	0.889	0.025
149	R	0.932	0.056	0.762	0.016
150	Q	0.830	0.013	0.871	0.014
151	G	0.8174	0.0056	0.881	0.014
152	V	0.903	0.046	0.884	0.013
153	D	0.870	0.036	0.854	0.012
154	D	0.843	0.021	0.873	0.012
155	A	0.927	0.048	0.898	0.016
156	F	0.8436	0.0049	0.862	0.013
157	Y	0.888	0.044	0.886	0.013
158	T	0.875	0.038	0.874	0.013
159	L	0.917	0.043	0.919	0.013
160	V	0.878	0.039	0.886	0.013
161	R	0.895	0.040	0.886	0.014
162	E	0.895	0.043	0.887	0.015
163	I	0.8999	0.0068	0.913	0.017
164	R	0.903	0.047	0.793	0.013
165	K	0.8714	0.0047	0.823	0.012
166	H	0.9345	0.0049	0.785	0.012
167	K	0.7385	0.0039	0.655	0.010
168	E	0.5297	0.0029	0.4231	0.0072
169	K	0.2244	0.0020	0.2438	0.0050

[truncated: 6 more sheets: FigS5C - G12D+GTP NASR, FigS5D - G12D+GDP NASR, FigS5E - G12C+GTP NASR, FigS5F - G12C+GDP NASR, FigS6B, FigS6E]
