# Supplementary material for: Excited-state observation of active K-Ras reveals differential structural dynamics of wild-type versus oncogenic G12D and G12C mutants
Source: Nat Struct Mol Biol. 2023 Aug 28;30(10):1446–55. doi: 10.1038/s41594-023-01070-z (PMC10584678; doi:10.1038/s41594-023-01070-z)
Supplement: Supplementary file 4 — Numerical source data. [file 41594_2023_1070_MOESM4_ESM.xlsx]

## Sheet: 2A - Y71 CPMG
kRas WT + GTP 15N CPMG @ 850 MHz							kRas G12C + GTP 15N CPMG @ 850 MHz							kRas G12D + GTP 15N CPMG @ 850 MHz
NU_CPMG	R2 (EXP)	ERROR DOWN (EXP)	ERROR UP (EXP)	NU_CPMG	R2 (CALC)		NU_CPMG	R2 (EXP)	ERROR DOWN (EXP)	ERROR UP (EXP)	NU_CPMG	R2 (CALC)		NU_CPMG	R2 (EXP)	ERROR DOWN (EXP)	ERROR UP (EXP)	NU_CPMG	R2 (CALC)
25	66.9501	-10.6253	19.3352	25	58.2478		50	42.1175	-3.52816	4.23561	25	41.8066		25	50.4164	-5.0408	6.29824	25	47.2743
50	51.1019	-6.25282	8.51011	50	57.6372		50	42.6901	-3.59995	4.33104	50	41.644		50	48.138	-4.64453	5.69158	50	46.6066
50	60.1432	-8.51836	13.2571	75	57.3616		75	41.492	-3.45118	4.12223	75	40.8999		50	49.6579	-4.89838	6.07719	75	47.275
75	49.5488	-5.9252	7.91438	100	56.943		100	39.6186	-3.23185	3.82282	100	40.1671		75	49.9143	-4.94759	6.1493	100	47.0157
100	58.8207	-8.15036	12.3926	125	54.7633		125	37.8873	-3.04525	3.55687	125	38.2828		100	49.2781	-4.83221	5.98353	125	47.0946
125	52.9234	-6.66299	9.27599	150	50.8002		150	33.8022	-2.63879	3.02003	150	35.7004		125	54.6645	-5.86653	7.6878	150	46.2811
150	59.352	-8.29221	12.7302	175	46.4314		175	31.3904	-2.43191	2.74731	175	33.1513		150	47.3116	-4.51619	5.48864	175	44.3014
175	52.0662	-6.47049	8.91669	200	42.4175		200	29.8919	-2.30555	2.58912	200	30.9533		175	41.1266	-3.62428	4.22686	200	41.7686
200	43.9775	-4.89177	6.1609	225	38.9816		250	28.2681	-2.17494	2.43418	225	29.1438		200	38.2888	-3.27785	3.74775	225	39.1743
250	31.8509	-3.18331	3.68199	250	36.1247		300	25.5205	-1.97237	2.18954	250	27.6774		250	34.7978	-2.87558	3.24627	250	36.7701
300	32.6133	-3.27248	3.79286	275	33.7705		350	24.1567	-1.88416	2.0792	275	26.4961		300	29.8176	-2.40973	2.66347	275	34.6423
350	27.1399	-2.70984	3.03341	300	31.8296		400	24.078	-1.87983	2.07271	300	25.5345		350	29.2393	-2.36408	2.60151	300	32.7992
400	28.5406	-2.83465	3.20839	325	30.223		500	21.6162	-1.7355	1.89678	325	24.7527		400	26.5546	-2.14798	2.34555	325	31.2186
500	22.0231	-2.28795	2.49981	350	28.8851		600	21.1458	-1.71036	1.86388	350	24.1054		500	23.8823	-1.96394	2.13458	350	29.8667
600	22.6585	-2.33199	2.55802	375	27.7625		700	20.3659	-1.66829	1.81507	375	23.5711		600	23.701	-1.9526	2.11996	375	28.709
700	21.0818	-2.22107	2.41553	400	26.8144		800	20.4791	-1.67314	1.82016	400	23.1206		700	20.8851	-1.78202	1.90927	400	27.7155
800	21.4152	-2.24592	2.44225	425	26.0076		1000	19.0517	-1.59905	1.72982	425	22.743		800	21.9568	-1.84566	1.981	425	26.8592
1000	19.5058	-2.11573	2.28134	450	25.3163		1250	19.78	-1.63775	1.77803	450	22.4193		1000	19.9017	-1.72551	1.83926	450	26.1176
1250	20.6956	-2.19131	2.38026	475	24.7203		1500	20.6156	-1.68027	1.83084	475	22.1444		1250	19.9905	-1.72976	1.84275	475	25.4728
1500	19.8076	-2.13507	2.31012	500	24.2029		1500	20.8563	-1.69395	1.84526	500	21.9052		1500	19.6425	-1.71186	1.82242	500	24.909
1500	19.9849	-2.14542	2.32543	525	23.7512		1750	21.0702	-1.70578	1.85826	525	21.6996		1500	21.0876	-1.79428	1.92123	525	24.4138
1750	19.5823	-2.119	2.28816	550	23.3549		2000	20.9428	-1.7004	1.85275	550	21.5185		1750	19.9516	-1.72753	1.84144	550	23.977
2000	21.634	-2.26024	2.46147	575	23.005						575	21.3611		2000	19.67	-1.713	1.82387	575	23.5898
				600	22.6951						600	21.221						600	23.2453
				625	22.4192						625	21.0983						625	22.9377
				650	22.1726						650	20.9879						650	22.6618
				675	21.9514						675	20.8904						675	22.4138
				700	21.752						700	20.802						700	22.1897
				725	21.5718						725	20.7234						725	21.9868
				750	21.4084						750	20.6517						750	21.8025
				775	21.2597						775	20.5875						775	21.6344
				800	21.1241						800	20.5285						800	21.481
				825	21.0001						825	20.4754						825	21.3405
				850	20.8864						850	20.4264						850	21.2114
				875	20.782						875	20.3821						875	21.0927
				900	20.6857						900	20.3409						900	20.9832
				925	20.5968						925	20.3035						925	20.882
				950	20.5145						950	20.2687						950	20.7883
				975	20.4382						975	20.2369						975	20.7013
				1000	20.3673						1000	20.2072						1000	20.6204
				1025	20.3014						1025	20.1799						1025	20.5452
				1050	20.2399						1050	20.1544						1050	20.4749
				1075	20.1826						1075	20.1308						1075	20.4094
				1100	20.1289						1100	20.1087						1100	20.348
				1125	20.0787						1125	20.0883						1125	20.2905
				1150	20.0316						1150	20.069						1150	20.2366
				1175	19.9873						1175	20.0512						1175	20.1858
				1200	19.9456						1200	20.0343						1200	20.1381
				1225	19.9064						1225	20.0187						1225	20.0932
				1250	19.8695						1250	20.0038						1250	20.0508
				1275	19.8346						1275	19.99						1275	20.0109
				1300	19.8017						1300	19.9769						1300	19.9731
				1325	19.7705						1325	19.9646						1325	19.9373
				1350	19.741						1350	19.953						1350	19.9034
				1375	19.713						1375	19.9421						1375	19.8713
				1400	19.6864						1400	19.9317						1400	19.8408
				1425	19.6612						1425	19.922						1425	19.8118
				1450	19.6373						1450	19.9127						1450	19.7843
				1475	19.6145						1475	19.904						1475	19.7581
				1500	19.5928						1500	19.8956						1500	19.7331
				1525	19.5721						1525	19.8878						1525	19.7093
				1550	19.5523						1550	19.8803						1550	19.6866
				1575	19.5335						1575	19.8732						1575	19.665
				1600	19.5155						1600	19.8664						1600	19.6443
				1625	19.4983						1625	19.86						1625	19.6245
				1650	19.4818						1650	19.8538						1650	19.6056
				1675	19.4661						1675	19.848						1675	19.5874
				1700	19.451						1700	19.8424						1700	19.5701
				1725	19.4366						1725	19.8371						1725	19.5535
				1750	19.4227						1750	19.832						1750	19.5375
				1775	19.4094						1775	19.8272						1775	19.5222
				1800	19.3966						1800	19.8225						1800	19.5075
				1825	19.3843						1825	19.8181						1825	19.4934
				1850	19.3725						1850	19.8139						1850	19.4798
				1875	19.3612						1875	19.8098						1875	19.4667
				1900	19.3503						1900	19.8059						1900	19.4541
				1925	19.3398						1925	19.8022						1925	19.442
				1950	19.3296						1950	19.7986						1950	19.4304
				1975	19.3199						1975	19.7952						1975	19.4191
				2000	19.3105						2000	19.7919						2000	19.4083

## Sheet: 2B - E62 CEST
kRas WT + GTP 15N CEST @ 850 MHz						kRas G12C + GTP 15N CEST @ 850 MHz						kRas G12D + GTP 15N CEST @ 850 MHz
CS (PPM)	INTENSITY (EXP)	ERROR (EXP)	CS (PPM)	INTENSITY (CALC)		CS (PPM)	INTENSITY (EXP)	ERROR (EXP)	CS (PPM)	INTENSITY (CALC)		CS (PPM)	INTENSITY (EXP)	ERROR (EXP)	CS (PPM)	INTENSITY (CALC)
97.96	0.862288	0.140167	97.2	0.818828		93.93	0.831671	0.0580044	93	0.859054		92.58	0.867141	0.0951364	91.56	0.852213
98.25	0.993551	0.140167	97.3	0.818824		95.33	0.776206	0.0580044	93.13	0.859047		93.97	0.866171	0.0951364	91.69	0.852208
98.54	0.795912	0.140167	97.4	0.818821		96.25	0.855181	0.0580044	93.25	0.85904		94.9	0.824113	0.0951364	91.82	0.852202
98.83	0.807124	0.140167	97.5	0.818818		97.18	0.916344	0.0580044	93.37	0.859033		95.83	0.902405	0.0951364	91.96	0.852196
99.12	0.844132	0.140167	97.6	0.818815		97.65	0.856707	0.0580044	93.49	0.859027		96.29	0.798339	0.0951364	92.09	0.85219
99.41	0.808314	0.140167	97.7	0.818812		98.11	0.860981	0.0580044	93.61	0.85902		96.76	0.884503	0.0951364	92.22	0.852185
99.7	0.844528	0.140167	97.8	0.818808		98.58	0.834622	0.0580044	93.73	0.859012		97.22	0.923002	0.0951364	92.35	0.852179
99.99	0.76456	0.140167	97.9	0.818805		99.04	0.81437	0.0580044	93.85	0.859005		97.69	0.75089	0.0951364	92.49	0.852173
100.28	0.75821	0.140167	97.96	0.818803		99.5	0.90973	0.0580044	93.93	0.859		98.15	0.8762	0.0951364	92.58	0.852168
100.57	0.825578	0.140167	98	0.818802		99.97	0.873397	0.0580044	93.97	0.858998		98.61	0.789065	0.0951364	92.62	0.852166
100.86	0.875682	0.140167	98.1	0.818798		100.43	0.957867	0.0580044	94.09	0.858991		99.08	0.904238	0.0951364	92.75	0.85216
101.15	0.851573	0.140167	98.19	0.818795		100.9	0.868207	0.0580044	94.21	0.858983		99.54	0.794457	0.0951364	92.89	0.852154
101.45	0.888878	0.140167	98.25	0.818793		101.36	0.951761	0.0580044	94.34	0.858976		100.01	0.842554	0.0951364	93.02	0.852148
101.74	0.87469	0.140167	98.29	0.818791		101.83	0.835742	0.0580044	94.46	0.858968		100.47	0.886553	0.0951364	93.15	0.852141
102.03	0.798294	0.140167	98.39	0.818788		102.29	0.941482	0.0580044	94.58	0.858961		100.94	0.839103	0.0951364	93.29	0.852135
102.32	0.767636	0.140167	98.49	0.818784		102.75	0.808976	0.0580044	94.7	0.858953		101.4	0.781732	0.0951364	93.42	0.852128
102.61	0.825379	0.140167	98.54	0.818782		103.22	0.886933	0.0580044	94.82	0.858945		101.86	0.859053	0.0951364	93.55	0.852122
102.9	0.819923	0.140167	98.59	0.818781		103.68	0.831162	0.0580044	94.94	0.858937		102.33	0.899062	0.0951364	93.69	0.852115
103.19	0.810299	0.140167	98.69	0.818777		104.15	0.875127	0.0580044	95.06	0.858929		102.79	0.786908	0.0951364	93.82	0.852108
103.48	0.704832	0.140167	98.79	0.818773		104.61	0.903725	0.0580044	95.18	0.858921		103.26	0.882994	0.0951364	93.95	0.852101
103.77	0.905149	0.140167	98.83	0.818772		105.08	0.856809	0.0580044	95.3	0.858913		103.72	0.819476	0.0951364	93.97	0.8521
104.06	0.773489	0.140167	98.89	0.81877		105.54	0.854468	0.0580044	95.33	0.858911		104.19	0.93411	0.0951364	94.09	0.852094
104.35	0.782816	0.140167	98.99	0.818766		106.01	0.876756	0.0580044	95.42	0.858904		104.65	0.919228	0.0951364	94.22	0.852087
104.64	0.86586	0.140167	99.09	0.818762		106.47	0.899654	0.0580044	95.55	0.858896		105.11	0.847838	0.0951364	94.35	0.85208
104.93	0.972617	0.140167	99.12	0.818761		106.93	0.860065	0.0580044	95.67	0.858887		105.58	0.895287	0.0951364	94.48	0.852073
105.22	0.879551	0.140167	99.19	0.818758		107.4	0.866578	0.0580044	95.79	0.858879		106.04	0.922787	0.0951364	94.62	0.852065
105.51	0.743129	0.140167	99.29	0.818754		107.86	0.918177	0.0580044	95.91	0.85887		106.51	0.833172	0.0951364	94.75	0.852058
105.8	0.892053	0.140167	99.39	0.81875		108.33	0.867902	0.0580044	96.03	0.858861		106.97	0.87868	0.0951364	94.88	0.85205
106.09	0.748586	0.140167	99.41	0.818749		108.79	0.890291	0.0580044	96.15	0.858852		107.44	0.674108	0.0951364	94.9	0.852049
106.38	0.900189	0.140167	99.49	0.818746		109.26	0.808264	0.0580044	96.25	0.858844		107.9	0.821956	0.0951364	95.02	0.852043
106.67	0.889374	0.140167	99.59	0.818742		109.72	0.843884	0.0580044	96.27	0.858843		108.36	0.821633	0.0951364	95.15	0.852035
106.96	0.748884	0.140167	99.69	0.818738		110.18	0.839406	0.0580044	96.39	0.858834		108.83	0.823682	0.0951364	95.28	0.852027
107.25	0.875186	0.140167	99.7	0.818738		110.65	0.954814	0.0580044	96.51	0.858825		109.29	1.02685	0.0951364	95.42	0.852019
107.54	0.857327	0.140167	99.79	0.818734		111.11	0.899858	0.0580044	96.63	0.858815		109.76	0.89367	0.0951364	95.55	0.852011
107.83	0.87846	0.140167	99.89	0.81873		111.58	0.868207	0.0580044	96.76	0.858806		110.22	0.932492	0.0951364	95.68	0.852003
108.12	0.830638	0.140167	99.99	0.818725		112.04	0.893039	0.0580044	96.88	0.858796		110.69	0.893778	0.0951364	95.82	0.851994
108.41	0.824784	0.140167	99.99	0.818725		112.51	0.834724	0.0580044	97	0.858786		111.15	0.760056	0.0951364	95.83	0.851994
108.7	0.80008	0.140167	100.09	0.818721		112.97	0.809892	0.0580044	97.12	0.858776		111.62	0.879327	0.0951364	95.95	0.851986
108.99	0.850184	0.140167	100.19	0.818717		113.43	0.798596	0.0580044	97.18	0.858771		112.08	0.830799	0.0951364	96.08	0.851977
109.28	0.783014	0.140167	100.28	0.818713		113.9	0.845207	0.0580044	97.24	0.858766		112.54	0.822927	0.0951364	96.22	0.851969
109.57	0.856533	0.140167	100.29	0.818712		114.36	0.84022	0.0580044	97.36	0.858756		113.01	0.859377	0.0951364	96.29	0.851964
109.86	0.731918	0.140167	100.39	0.818708		114.83	0.831468	0.0580044	97.48	0.858746		113.47	0.823035	0.0951364	96.35	0.85196
110.15	0.854053	0.140167	100.49	0.818703		115.29	0.812131	0.0580044	97.6	0.858735		113.94	0.874043	0.0951364	96.48	0.851951
110.44	0.907233	0.140167	100.57	0.818699		115.76	0.805414	0.0580044	97.65	0.858731		114.4	0.831339	0.0951364	96.61	0.851942
110.73	0.858518	0.140167	100.59	0.818699		116.22	0.848056	0.0580044	97.72	0.858725		114.87	0.925052	0.0951364	96.75	0.851933
111.02	0.804048	0.140167	100.69	0.818694		116.68	0.911968	0.0580044	97.85	0.858714		115.33	0.920199	0.0951364	96.76	0.851932
111.31	0.79115	0.140167	100.79	0.818689		117.15	0.84083	0.0580044	97.97	0.858703		115.79	0.787879	0.0951364	96.88	0.851924
111.6	0.807322	0.140167	100.86	0.818686		117.61	0.765622	0.0580044	98.09	0.858692		116.26	0.846113	0.0951364	97.01	0.851914
111.89	0.764163	0.140167	100.89	0.818684		118.08	0.84714	0.0580044	98.11	0.85869		116.72	0.891621	0.0951364	97.15	0.851905
112.18	0.843239	0.140167	100.99	0.81868		118.54	0.819052	0.0580044	98.21	0.858681		117.19	0.83274	0.0951364	97.22	0.851899
112.47	0.822601	0.140167	101.09	0.818675		119.01	0.814981	0.0580044	98.33	0.85867		117.65	0.838024	0.0951364	97.28	0.851895
112.76	0.726461	0.140167	101.15	0.818671		119.47	0.76552	0.0580044	98.45	0.858658		118.12	0.83673	0.0951364	97.41	0.851885
113.05	0.754737	0.140167	101.19	0.81867		119.94	0.754224	0.0580044	98.57	0.858646		118.58	0.951796	0.0951364	97.55	0.851875
113.34	0.704931	0.140167	101.29	0.818665		120.4	0.874822	0.0580044	98.58	0.858646		119.04	0.87469	0.0951364	97.68	0.851865
113.63	0.723981	0.140167	101.39	0.818659		120.86	0.842255	0.0580044	98.69	0.858635		119.51	0.761997	0.0951364	97.69	0.851865
113.92	0.823792	0.140167	101.45	0.818657		121.33	0.771728	0.0580044	98.81	0.858623		119.97	0.809016	0.0951364	97.81	0.851855
114.21	0.863379	0.140167	101.49	0.818654		121.79	0.758905	0.0580044	98.93	0.858611		120.44	0.789928	0.0951364	97.95	0.851845
114.5	0.685385	0.140167	101.59	0.818649		122.26	0.645023	0.0580044	99.04	0.8586		120.9	0.711528	0.0951364	98.08	0.851834
114.79	0.859708	0.140167	101.69	0.818644		122.72	0.458885	0.0580044	99.06	0.858598		121.37	0.690284	0.0951364	98.15	0.851828
115.08	0.978966	0.140167	101.74	0.818641		123.19	0.253409	0.0580044	99.18	0.858586		121.83	0.408929	0.0951364	98.21	0.851823
115.37	0.785891	0.140167	101.79	0.818638		123.65	0.140444	0.0580044	99.3	0.858573		122.29	0.277149	0.0951364	98.35	0.851812
115.67	0.770612	0.140167	101.89	0.818633		124.11	0.192856	0.0580044	99.42	0.858561		122.76	0.222043	0.0951364	98.48	0.851801
115.96	0.918444	0.140167	101.99	0.818627		124.58	0.0645227	0.0580044	99.5	0.858551		123.22	0.0858406	0.0951364	98.61	0.85179
116.25	0.736779	0.140167	102.03	0.818625		125.04	0.0280887	0.0580044	99.54	0.858548		123.69	0.111507	0.0951364	98.61	0.85179
116.54	0.833912	0.140167	102.09	0.818622		125.51	0.00437614	0.0580044	99.66	0.858534		124.15	0.119379	0.0951364	98.75	0.851779
116.83	0.73549	0.140167	102.19	0.818616		126.44	0.1552	0.0580044	99.78	0.858521		124.62	0.116467	0.0951364	98.88	0.851767
117.12	0.865264	0.140167	102.29	0.81861		126.9	0.376247	0.0580044	99.9	0.858507		125.08	0.0509005	0.0951364	99.01	0.851756
117.41	0.765056	0.140167	102.32	0.818609		127.36	0.491146	0.0580044	99.97	0.8585		125.54	0.0177936	0.0951364	99.08	0.85175
117.7	0.834904	0.140167	102.39	0.818604		127.83	0.650519	0.0580044	100.02	0.858494		126.01	0	0.0951364	99.14	0.851744
117.99	0.781526	0.140167	102.49	0.818599		128.29	0.755547	0.0580044	100.14	0.85848		126.47	0.0179014	0.0951364	99.28	0.851732
118.28	0.691834	0.140167	102.59	0.818592		128.76	0.672807	0.0580044	100.27	0.858466		126.94	0.0693411	0.0951364	99.41	0.851719
118.57	0.776168	0.140167	102.61	0.818591		129.22	0.832078	0.0580044	100.39	0.858451		127.4	0.409037	0.0951364	99.54	0.851707
118.86	0.711677	0.140167	102.69	0.818586		129.69	0.794932	0.0580044	100.43	0.858446		127.87	0.489593	0.0951364	99.54	0.851707
119.15	0.899296	0.140167	102.79	0.81858		130.15	0.744657	0.0580044	100.51	0.858437		128.33	0.723175	0.0951364	99.68	0.851694
119.44	0.781129	0.140167	102.89	0.818574		130.61	0.732445	0.0580044	100.63	0.858422		128.8	0.649628	0.0951364	99.81	0.851681
119.73	0.807918	0.140167	102.9	0.818573		131.08	0.744759	0.0580044	100.75	0.858407		129.26	0.687264	0.0951364	99.94	0.851668
120.02	0.989483	0.140167	102.99	0.818568		131.54	0.895888	0.0580044	100.87	0.858392		129.72	0.785506	0.0951364	100.01	0.851662
120.31	0.747991	0.140167	103.09	0.818561		132.01	0.834928	0.0580044	100.9	0.858388		130.19	0.789604	0.0951364	100.08	0.851655
120.6	0.82022	0.140167	103.19	0.818555		132.47	0.880622	0.0580044	100.99	0.858376		130.65	0.82077	0.0951364	100.21	0.851641
120.89	0.631412	0.140167	103.19	0.818555		132.94	0.839406	0.0580044	101.11	0.858361		131.12	0.860671	0.0951364	100.34	0.851628
121.18	0.747197	0.140167	103.29	0.818548		133.4	0.794219	0.0580044	101.23	0.858345		131.58	0.958374	0.0951364	100.47	0.851614
121.47	0.628336	0.140167	103.39	0.818541		133.86	0.84022	0.0580044	101.36	0.858329		132.05	0.769654	0.0951364	100.48	0.851614
121.76	0.648675	0.140167	103.48	0.818535		134.33	0.81264	0.0580044	101.36	0.858328		132.51	0.747008	0.0951364	100.61	0.8516
122.05	0.492311	0.140167	103.49	0.818534		134.79	0.832078	0.0580044	101.48	0.858312		132.97	0.924728	0.0951364	100.74	0.851585
122.34	0.282369	0.140167	103.59	0.818527		135.26	0.893344	0.0580044	101.6	0.858296		133.44	0.730832	0.0951364	100.88	0.851571
122.63	0.30122	0.140167	103.69	0.81852		135.72	0.768879	0.0580044	101.72	0.858279		133.9	0.760487	0.0951364	100.94	0.851564
122.92	0.331977	0.140167	103.77	0.818515		136.19	0.870547	0.0580044	101.83	0.858263		134.37	0.721665	0.0951364	101.01	0.851556
123.21	0.242584	0.140167	103.79	0.818513		136.65	0.795542	0.0580044	101.84	0.858261		134.83	0.752507	0.0951364	101.14	0.851541
123.5	0.124616	0.140167	103.89	0.818506		137.12	0.83391	0.0580044	101.96	0.858244		135.3	0.811712	0.0951364	101.27	0.851525
123.79	-0.0975295	0.140167	103.99	0.818499		138.04	0.876959	0.0580044	102.08	0.858226		135.76	0.962364	0.0951364	101.4	0.851511
124.08	-0.0339319	0.140167	104.06	0.818493		138.97	0.978832	0.0580044	102.2	0.858208		136.22	0.86423	0.0951364	101.41	0.85151
124.37	-0.0993154	0.140167	104.09	0.818491		140.37	0.860065	0.0580044	102.29	0.858195		136.69	0.784967	0.0951364	101.54	0.851494
124.66	-0.0852267	0.140167	104.19	0.818484					102.32	0.85819		137.15	0.795643	0.0951364	101.67	0.851478
124.95	-0.0768926	0.140167	104.29	0.818476					102.44	0.858172		137.62	0.966354	0.0951364	101.81	0.851461
125.24	0.200714	0.140167	104.35	0.818471					102.57	0.858153		138.08	1.00485	0.0951364	101.86	0.851454
125.53	0.457783	0.140167	104.39	0.818468					102.69	0.858133		138.55	0.89518	0.0951364	101.94	0.851444
125.82	0.713762	0.140167	104.49	0.81846					102.75	0.858122		139.01	0.967001	0.0951364	102.07	0.851427
126.11	0.736283	0.140167	104.59	0.818452					102.81	0.858114		139.47	0.851289	0.0951364	102.21	0.85141
126.4	0.690049	0.140167	104.64	0.818448					102.93	0.858094		139.94	0.698048	0.0951364	102.33	0.851394
126.69	0.773093	0.140167	104.69	0.818444					103.05	0.858074		140.4	0.715734	0.0951364	102.34	0.851392
126.98	0.877865	0.140167	104.78	0.818436					103.17	0.858054		141.33	0.800172	0.0951364	102.47	0.851374
127.27	0.82528	0.140167	104.88	0.818427					103.22	0.858045		142.26	0.831662	0.0951364	102.61	0.851356
127.56	0.848199	0.140167	104.93	0.818423					103.29	0.858033		143.65	0.816888	0.0951364	102.74	0.851337
127.85	0.883619	0.140167	104.98	0.818419					103.41	0.858012					102.79	0.85133
128.14	0.80008	0.140167	105.08	0.81841					103.53	0.85799					102.87	0.851318
128.43	0.872209	0.140167	105.18	0.818401					103.65	0.857968					103.01	0.851299
128.72	0.792043	0.140167	105.22	0.818398					103.68	0.857963					103.14	0.85128
129.01	0.791348	0.140167	105.28	0.818392					103.78	0.857946					103.26	0.851262
129.3	0.878162	0.140167	105.38	0.818383					103.9	0.857923					103.27	0.851259
129.59	0.816648	0.140167	105.48	0.818373					104.02	0.8579					103.4	0.851239
129.89	0.759599	0.140167	105.51	0.818371					104.14	0.857877					103.54	0.851218
130.18	0.688263	0.140167	105.58	0.818364					104.15	0.857875					103.67	0.851197
130.47	0.732513	0.140167	105.68	0.818354					104.26	0.857853					103.72	0.851189
130.76	0.820617	0.140167	105.78	0.818345					104.38	0.857829					103.8	0.851176
131.05	0.772001	0.140167	105.8	0.818343					104.5	0.857804					103.94	0.851154
131.34	0.81139	0.140167	105.88	0.818335					104.61	0.857782					104.07	0.851131
131.63	0.734299	0.140167	105.98	0.818325					104.62	0.857779					104.19	0.851111
131.92	0.771207	0.140167	106.08	0.818314					104.74	0.857754					104.2	0.851108
132.21	0.673281	0.140167	106.09	0.818314					104.86	0.857728					104.34	0.851085
132.5	0.788272	0.140167	106.18	0.818304					104.99	0.857701					104.47	0.851061
132.79	0.902371	0.140167	106.28	0.818293					105.08	0.857681					104.6	0.851037
133.08	0.871316	0.140167	106.38	0.818283					105.11	0.857674					104.65	0.851028
133.37	0.828058	0.140167	106.38	0.818283					105.23	0.857647					104.74	0.851012
133.66	0.800973	0.140167	106.48	0.818272					105.35	0.857619					104.87	0.850987
133.95	0.834309	0.140167	106.58	0.81826					105.47	0.857591					105	0.850961
134.24	0.780236	0.140167	106.67	0.818251					105.54	0.857574					105.11	0.850939
134.53	0.82528	0.140167	106.68	0.818249					105.59	0.857562					105.14	0.850935
134.82	0.738764	0.140167	106.78	0.818237					105.71	0.857532					105.27	0.850908
135.11	0.779244	0.140167	106.88	0.818226					105.83	0.857502					105.4	0.850881
135.4	0.855839	0.140167	106.96	0.818216					105.95	0.857472					105.53	0.850853
135.69	0.81397	0.140167	106.98	0.818214					106.01	0.857458					105.58	0.850844
135.98	0.835301	0.140167	107.08	0.818202					106.08	0.85744					105.67	0.850825
136.27	0.6835	0.140167	107.18	0.818189					106.2	0.857409					105.8	0.850796
			107.25	0.818181					106.32	0.857376					105.93	0.850766
			107.28	0.818176					106.44	0.857343					106.04	0.850741
			107.38	0.818164					106.47	0.857334					106.07	0.850736
			107.48	0.818151					106.56	0.857309					106.2	0.850705
			107.54	0.818143					106.68	0.857275					106.33	0.850673
			107.58	0.818137					106.8	0.85724					106.47	0.850641
			107.68	0.818124					106.92	0.857204					106.51	0.850631
			107.78	0.81811					106.93	0.857201					106.6	0.850607
			107.83	0.818103					107.04	0.857168					106.73	0.850574
			107.88	0.818096					107.16	0.85713					106.87	0.850539
			107.98	0.818081					107.29	0.857093					106.97	0.850511
			108.08	0.818067					107.4	0.857056					107	0.850504
			108.12	0.818061					107.41	0.857054					107.13	0.850467
			108.18	0.818052					107.53	0.857014					107.27	0.85043
			108.28	0.818036					107.65	0.856974					107.4	0.850393
			108.38	0.818021					107.77	0.856933					107.44	0.850382
			108.41	0.818016					107.86	0.8569					107.53	0.850354
			108.48	0.818005					107.89	0.856891					107.66	0.850314
			108.58	0.817989					108.01	0.856848					107.8	0.850273
			108.68	0.817972					108.13	0.856804					107.9	0.850241
			108.7	0.817969					108.25	0.856759					107.93	0.850232
			108.78	0.817956					108.33	0.856731					108.06	0.850189
			108.88	0.817939					108.37	0.856713					108.2	0.850145
			108.98	0.817921					108.5	0.856666					108.33	0.850101
			108.99	0.817919					108.62	0.856618					108.36	0.850089
			109.08	0.817903					108.74	0.856569					108.46	0.850055
			109.18	0.817885					108.79	0.856547					108.6	0.850008
			109.28	0.817866					108.86	0.856519					108.73	0.849959
			109.28	0.817866					108.98	0.856468					108.83	0.849923
			109.38	0.817848					109.1	0.856416					108.86	0.84991
			109.48	0.817828					109.22	0.856362					109	0.849859
			109.57	0.81781					109.26	0.856347					109.13	0.849807
			109.58	0.817808					109.34	0.856308					109.26	0.849754
			109.68	0.817788					109.46	0.856251					109.29	0.849741
			109.78	0.817768					109.58	0.856194					109.4	0.849699
			109.86	0.81775					109.71	0.856135					109.53	0.849642
			109.88	0.817747					109.72	0.856128					109.66	0.849584
			109.98	0.817725					109.83	0.856075					109.76	0.849542
			110.08	0.817703					109.95	0.856014					109.79	0.849525
			110.15	0.817686					110.07	0.855951					109.93	0.849464
			110.18	0.81768					110.18	0.855889					110.06	0.849401
			110.28	0.817657					110.19	0.855886					110.19	0.849336
			110.38	0.817634					110.31	0.85582					110.22	0.849322
			110.44	0.817618					110.43	0.855752					110.33	0.849269
			110.48	0.81761					110.55	0.855682					110.46	0.849201
			110.58	0.817585					110.65	0.855626					110.59	0.84913
			110.68	0.81756					110.67	0.855611					110.69	0.84908
			110.73	0.817546					110.8	0.855538					110.73	0.849058
			110.78	0.817534					110.92	0.855463					110.86	0.848983
			110.88	0.817508					111.04	0.855385					110.99	0.848906
			110.98	0.817481					111.11	0.855336					111.13	0.848826
			111.02	0.817468					111.16	0.855306					111.15	0.848812
			111.08	0.817453					111.28	0.855225					111.26	0.848744
			111.18	0.817425					111.4	0.855142					111.39	0.84866
			111.28	0.817396					111.52	0.855056					111.53	0.848573
			111.31	0.817385					111.58	0.855016					111.62	0.848513
			111.37	0.817366					111.64	0.854968					111.66	0.848483
			111.47	0.817336					111.76	0.854878					111.79	0.84839
			111.57	0.817305					111.88	0.854785					111.93	0.848294
			111.6	0.817296					112.01	0.854689					112.06	0.848195
			111.67	0.817273					112.04	0.85466					112.08	0.848179
			111.77	0.81724					112.13	0.854591					112.19	0.848092
			111.87	0.817206					112.25	0.85449					112.32	0.847986
			111.89	0.8172					112.37	0.854386					112.46	0.847876
			111.97	0.817172					112.49	0.854279					112.54	0.847803
			112.07	0.817137					112.51	0.854264					112.59	0.847762
			112.17	0.8171					112.61	0.854168					112.72	0.847645
			112.18	0.817097					112.73	0.854055					112.86	0.847522
			112.27	0.817063					112.85	0.853938					112.99	0.847396
			112.37	0.817025					112.97	0.853821					113.01	0.847379
			112.47	0.816985					112.97	0.853817					113.12	0.847265
			112.47	0.816985					113.09	0.853693					113.26	0.847128
			112.57	0.816945					113.22	0.853565					113.39	0.846987
			112.67	0.816903					113.34	0.853432					113.47	0.846896
			112.76	0.816865					113.43	0.853322					113.52	0.84684
			112.77	0.816861					113.46	0.853296					113.66	0.846687
			112.87	0.816817					113.58	0.853155					113.79	0.846528
			112.97	0.816772					113.7	0.853009					113.92	0.846362
			113.05	0.816734					113.82	0.852859					113.94	0.846344
			113.07	0.816725					113.9	0.852759					114.06	0.84619
			113.17	0.816677					113.94	0.852703					114.19	0.84601
			113.27	0.816628					114.06	0.852542					114.32	0.845822
			113.34	0.816592					114.18	0.852376					114.4	0.845706
			113.37	0.816578					114.3	0.852204					114.45	0.845627
			113.47	0.816525					114.36	0.852119					114.59	0.845422
			113.57	0.816472					114.43	0.852025					114.72	0.845208
			113.63	0.816437					114.55	0.851841					114.85	0.844985
			113.67	0.816416					114.67	0.851649					114.87	0.844965
			113.77	0.816359					114.79	0.851451					114.99	0.844751
			113.87	0.8163					114.83	0.851386					115.12	0.844505
			113.92	0.816268					114.91	0.851245					115.25	0.844248
			113.97	0.816239					115.03	0.851031					115.33	0.844095
			114.07	0.816176					115.15	0.850809					115.39	0.843978
			114.17	0.816112					115.27	0.850579					115.52	0.843694
			114.21	0.816083					115.29	0.850543					115.65	0.843395
			114.27	0.816045					115.39	0.850339					115.79	0.84308
			114.37	0.815975					115.52	0.85009					115.79	0.843061
			114.47	0.815904					115.64	0.849831					115.92	0.842749
			114.5	0.815879					115.76	0.849563					116.05	0.842399
			114.57	0.81583					115.76	0.849561					116.19	0.842029
			114.67	0.815753					115.88	0.849279					116.26	0.841817
			114.77	0.815674					116	0.848986					116.32	0.841638
			114.79	0.815654					116.12	0.848679					116.45	0.841223
			114.87	0.815592					116.22	0.848416					116.58	0.840784
			114.97	0.815507					116.24	0.84836					116.72	0.840317
			115.07	0.815419					116.36	0.848026					116.72	0.840299
			115.08	0.815405					116.48	0.847676					116.85	0.839821
			115.17	0.815328					116.6	0.847311					116.98	0.839292
			115.27	0.815233					116.68	0.847059					117.12	0.838727
			115.37	0.815134					116.73	0.846928					117.19	0.838416
			115.37	0.815128					116.85	0.846526					117.25	0.838124
			115.47	0.815032					116.97	0.846105					117.38	0.837478
			115.57	0.814926					117.09	0.845663					117.52	0.836785
			115.67	0.814819					117.15	0.845434					117.65	0.836041
			115.67	0.814815					117.21	0.845198					117.65	0.836031
			115.77	0.8147					117.33	0.844709					117.78	0.835239
			115.87	0.814581					117.45	0.844194					117.92	0.834373
			115.96	0.814472					117.57	0.843651					118.05	0.833437
			115.97	0.814456					117.61	0.843462					118.12	0.83294
			116.07	0.814326					117.69	0.843078					118.18	0.832422
			116.17	0.814191					117.81	0.842472					118.32	0.831319
			116.25	0.814081					117.94	0.841832					118.45	0.830117
			116.27	0.814049					118.06	0.841153					118.58	0.82882
			116.37	0.813902					118.08	0.841031					118.58	0.828803
			116.47	0.813747					118.18	0.840432					118.71	0.827364
			116.54	0.813637					118.3	0.839667					118.85	0.825781
			116.57	0.813586					118.42	0.838852					118.98	0.824035
			116.67	0.813417					118.54	0.837984					119.04	0.823142
			116.77	0.81324					118.54	0.837976					119.11	0.822104
			116.83	0.813131					118.66	0.837058					119.25	0.819958
			116.87	0.813054					118.78	0.836067					119.38	0.817566
			116.97	0.812859					118.9	0.835006					119.51	0.814993
			117.07	0.812655					119.01	0.834047					119.51	0.814889
			117.12	0.812548					119.03	0.833866					119.65	0.811879
			117.17	0.812439					119.15	0.83264					119.78	0.808481
			117.27	0.812213					119.27	0.831319					119.91	0.804626
			117.37	0.811974					119.39	0.829891					119.97	0.802716
			117.41	0.811874					119.47	0.828849					120.05	0.800231
			117.47	0.811723					119.51	0.828344					120.18	0.795194
			117.57	0.811457					119.63	0.826664					120.31	0.789391
			117.67	0.811176					119.75	0.824835					120.44	0.783108
			117.7	0.811085					119.87	0.822836					120.45	0.782667
			117.77	0.810879					119.94	0.821724					120.58	0.774829
			117.86	0.810565					119.99	0.820646					120.71	0.765639
			117.96	0.810231					120.11	0.818238					120.84	0.754796
			117.99	0.810155					120.24	0.815581					120.9	0.749579
			118.06	0.809876					120.36	0.812638					120.98	0.741927
			118.16	0.809499					120.4	0.811514					121.11	0.726562
			118.26	0.809097					120.48	0.809365					121.24	0.708117
			118.28	0.809045					120.6	0.805709					121.37	0.687949
			118.36	0.808668					120.72	0.801607					121.38	0.685875
			118.46	0.80821					120.84	0.796983					121.51	0.65897
			118.56	0.807719					120.86	0.796026					121.64	0.626401
			118.57	0.807703					120.96	0.791741					121.78	0.587091
			118.66	0.807193					121.08	0.78577					121.83	0.569152
			118.76	0.806628					121.2	0.778926					121.91	0.540049
			118.86	0.806058					121.32	0.771038					122.04	0.484697
			118.86	0.80602					121.33	0.770793					122.18	0.421439
			118.96	0.805364					121.45	0.761889					122.29	0.360184
			119.06	0.804655					121.57	0.751213					122.31	0.352417
			119.15	0.804009					121.69	0.738677					122.44	0.282137
			119.16	0.803886					121.79	0.726013					122.58	0.217199
			119.26	0.803052					121.81	0.72387					122.71	0.164437
			119.36	0.802144					121.93	0.706286					122.76	0.148691
			119.44	0.801407					122.05	0.685309					122.84	0.128131
			119.46	0.801153					122.17	0.660214					122.97	0.108598
			119.56	0.800068					122.26	0.6397					123.11	0.103343
			119.66	0.798878					122.29	0.630179					123.22	0.107735
			119.73	0.79803					122.41	0.594354					123.24	0.109014
			119.76	0.797568					122.53	0.552003					123.37	0.122291
			119.86	0.796121					122.66	0.50278					123.51	0.139993
			119.96	0.794518					122.72	0.473542					123.64	0.159192
			120.02	0.793535					122.78	0.447144					123.69	0.165853
			120.06	0.792735					122.9	0.386879					123.77	0.177446
			120.16	0.790746					123.02	0.325417					123.91	0.192945
			120.26	0.788517					123.14	0.267558					124.04	0.204476
			120.31	0.787373					123.19	0.247831					124.15	0.210548
			120.36	0.78601					123.26	0.218233					124.17	0.211299
			120.46	0.783177					123.38	0.18075					124.31	0.212998
			120.56	0.779964					123.5	0.155709					124.44	0.20937
			120.6	0.778637					123.62	0.141296					124.57	0.200358
			120.66	0.776301					123.65	0.139328					124.62	0.19623
			120.76	0.772105					123.75	0.134435					124.71	0.186044
			120.86	0.767276					123.87	0.131826					124.84	0.166694
			120.89	0.765772					123.99	0.130532					124.97	0.14287
			120.96	0.761689					124.11	0.128231					125.08	0.120798
			121.06	0.755195					124.11	0.128063					125.1	0.115601
			121.16	0.747605					124.23	0.123281					125.24	0.0865765
			121.18	0.746017					124.35	0.114723					125.37	0.0582759
			121.26	0.738694					124.47	0.102251					125.5	0.0337658
			121.36	0.728182					124.58	0.0882162					125.54	0.0275208
			121.46	0.715731					124.59	0.08621					125.64	0.0158497
			121.47	0.714405					124.71	0.0676318					125.77	0.00558916
			121.56	0.700936					124.83	0.0482334					125.9	0.00138406
			121.66	0.683319					124.96	0.0302597					126.01	0.000348613
			121.76	0.662339					125.04	0.0194763					126.04	0.000231557
			121.76	0.662259					125.08	0.0159653					126.17	1.35425e-05
			121.86	0.637413					125.2	0.00670096					126.3	4.51617e-05
			121.96	0.607978					125.32	0.00212075					126.44	0.000814743
			122.05	0.576898					125.44	0.000491158					126.47	0.00149825
			122.06	0.573592					125.51	0.000185034					126.57	0.00572335
			122.16	0.534112					125.56	7.28521e-05					126.7	0.0231012
			122.26	0.489922					125.68	2.91553e-07					126.84	0.0608885
			122.34	0.451122					125.8	0.000187019					126.94	0.103852
			122.36	0.442171					125.92	0.00173672					126.97	0.118766
			122.46	0.392903					125.97	0.00349921					127.1	0.189158
			122.56	0.344896					126.04	0.00883519					127.24	0.263206
			122.63	0.312669					126.17	0.0288603					127.37	0.334446
			122.66	0.301116					126.29	0.0670138					127.4	0.351701
			122.76	0.263929					126.41	0.121804					127.5	0.399374
			122.86	0.234435					126.44	0.136177					127.63	0.456677
			122.92	0.219713					126.53	0.186866					127.77	0.506324
			122.96	0.212286					126.65	0.255172					127.87	0.5386
			123.06	0.196013					126.77	0.321481					127.9	0.548918
			123.16	0.183575					126.89	0.382763					128.03	0.5853
			123.21	0.177742					126.9	0.386667					128.17	0.616349
			123.26	0.172847					127.01	0.437705					128.3	0.642879
			123.36	0.161942					127.13	0.486074					128.33	0.648437
			123.46	0.149364					127.25	0.528218					128.43	0.665607
			123.5	0.142982					127.36	0.56146					128.57	0.685146
			123.56	0.134089					127.38	0.564747					128.7	0.70201
			123.66	0.115634					127.5	0.59635					128.8	0.712717
			123.76	0.094169					127.62	0.623698					128.83	0.716625
			123.79	0.0861284					127.74	0.647405					128.97	0.729346
			123.86	0.0706844					127.83	0.662931					129.1	0.740465
			123.96	0.0471503					127.86	0.668009					129.23	0.750225
			124.06	0.026414					127.98	0.685974					129.26	0.752089
			124.08	0.0219415					128.1	0.701692					129.37	0.758828
			124.16	0.0113905					128.22	0.715494					129.5	0.766441
			124.26	0.00334167					128.29	0.722696					129.63	0.773203
			124.36	0.000588423					128.34	0.727659					129.72	0.777458
			124.37	0.000422234					128.47	0.738421					129.76	0.779231
			124.45	6.13439e-05					128.59	0.747976					129.9	0.784624
			124.55	1.1017e-06					128.71	0.75649					130.03	0.789465
			124.65	5.10114e-05					128.76	0.759739					130.16	0.793825
			124.66	6.61519e-05					128.83	0.764102					130.19	0.79457
			124.75	0.00118332					128.95	0.77093					130.3	0.797762
			124.85	0.0100652					129.07	0.777075					130.43	0.801329
			124.95	0.0392996					129.19	0.782622					130.56	0.804569
			124.95	0.0404185					129.22	0.783924					130.65	0.806575
			125.05	0.0983113					129.31	0.787644					130.7	0.80752
			125.15	0.175262					129.43	0.792203					130.83	0.810215
			125.24	0.248271					129.55	0.796352					130.96	0.812681
			125.25	0.258051					129.68	0.800139					131.1	0.814944
			125.35	0.33697					129.69	0.800451					131.12	0.815283
			125.45	0.407242					129.8	0.803604					131.23	0.817024
			125.53	0.455538					129.92	0.80678					131.36	0.81894
			125.55	0.467507					130.04	0.8097					131.5	0.820709
			125.65	0.518189					130.15	0.812189					131.58	0.821779
			125.75	0.560432					130.16	0.812388					131.63	0.822346
			125.82	0.585484					130.28	0.814869					131.76	0.823862
			125.85	0.595548					130.4	0.817163					131.89	0.82527
			125.95	0.624772					130.52	0.819289					132.03	0.826578
			126.05	0.649174					130.61	0.8208					132.05	0.826745
			126.11	0.661889					130.64	0.821261					132.16	0.827797
			126.15	0.669645					130.76	0.823094					132.29	0.828934
			126.25	0.686908					130.89	0.824802					132.43	0.829996
			126.35	0.701548					131.01	0.826394					132.51	0.830621
			126.4	0.708123					131.08	0.827292					132.56	0.83099
			126.45	0.714035					131.13	0.827881					132.69	0.831921
			126.55	0.724746					131.25	0.829272					132.83	0.832794
			126.65	0.733982					131.37	0.830575					132.96	0.833614
			126.69	0.73743					131.49	0.831797					132.97	0.8337
			126.75	0.741991					131.54	0.832303					133.09	0.834386
			126.85	0.74897					131.61	0.832945					133.23	0.835112
			126.95	0.755081					131.73	0.834024					133.36	0.835796
			126.98	0.756875					131.85	0.83504					133.44	0.836186
			127.05	0.760457					131.98	0.835998					133.49	0.836442
			127.15	0.765206					132.01	0.836247					133.63	0.837053
			127.25	0.76942					132.1	0.836902					133.76	0.83763
			127.27	0.770308					132.22	0.837755					133.89	0.838176
			127.35	0.773174					132.34	0.838563					133.9	0.83822
			127.45	0.77653					132.46	0.839327					134.02	0.838693
			127.55	0.77954					132.47	0.839405					134.16	0.839184
			127.56	0.779917					132.58	0.840051					134.29	0.83965
			127.65	0.78225					132.7	0.840737					134.37	0.839906
			127.75	0.784698					132.82	0.841389					134.42	0.840093
			127.85	0.786914					132.94	0.841973					134.56	0.840513
			127.85	0.786997					132.94	0.842008					134.69	0.840914
			127.95	0.788928					133.06	0.842597					134.82	0.841295
			128.05	0.790762					133.19	0.843157					134.83	0.841317
			128.14	0.79235					133.31	0.84369					134.96	0.841659
			128.15	0.792437					133.4	0.844088					135.09	0.842005
			128.25	0.79397					133.43	0.844199					135.22	0.842336
			128.35	0.795377					133.55	0.844684					135.3	0.842511
			128.43	0.796487					133.67	0.845147					135.36	0.842653
			128.45	0.796671					133.79	0.845589					135.49	0.842955
			128.55	0.797864					133.86	0.845851					135.62	0.843244
			128.65	0.798965					133.91	0.846012					135.76	0.84352
			128.72	0.799745					134.03	0.846416					135.76	0.84353
			128.75	0.799984					134.15	0.846803					135.89	0.843785
			128.85	0.800928					134.27	0.847173					136.02	0.844039
			128.95	0.801805					134.33	0.847336					136.15	0.844282
			129.01	0.802355					134.4	0.847528					136.22	0.844406
			129.05	0.802621					134.52	0.847869					136.29	0.844516
			129.15	0.803382					134.64	0.848196					136.42	0.84474
			129.25	0.804091					134.76	0.848509					136.55	0.844955
			129.3	0.804476					134.79	0.848597					136.69	0.845162
			129.35	0.804754					134.88	0.84881					136.69	0.845164
			129.45	0.805375					135	0.8491					136.82	0.845361
			129.55	0.805956					135.12	0.849378					136.95	0.845552
			129.59	0.806222					135.24	0.849646					137.09	0.845736
			129.65	0.806502					135.26	0.849678					137.15	0.845826
			129.75	0.807015					135.36	0.849903					137.22	0.845914
			129.85	0.807498					135.48	0.850151					137.35	0.846085
			129.89	0.807676					135.61	0.85039					137.49	0.846249
			129.95	0.807952					135.72	0.850612					137.62	0.846406
			130.05	0.808381					135.73	0.850621					137.62	0.846408
			130.15	0.808786					135.85	0.850843					137.75	0.846561
			130.18	0.808899					135.97	0.851057					137.89	0.846709
			130.25	0.809168					136.09	0.851264					138.02	0.846851
			130.35	0.80953					136.19	0.851424					138.08	0.846917
			130.45	0.809873					136.21	0.851463					138.15	0.846989
			130.47	0.809939					136.33	0.851656					138.28	0.847122
			130.55	0.810198					136.45	0.851842					138.42	0.847251
			130.65	0.810506					136.57	0.852022					138.55	0.847371
			130.75	0.810799					136.65	0.852134					138.55	0.847375
			130.76	0.810828					136.7	0.852197					138.68	0.847496
			130.85	0.811077					136.82	0.852365					138.82	0.847612
			130.95	0.811342					136.94	0.852528					138.95	0.847725
			131.04	0.811594					137.06	0.852686					139.01	0.847775
			131.05	0.811596					137.12	0.852758					139.08	0.847834
			131.14	0.811834					137.18	0.852839					139.22	0.84794
			131.24	0.812063					137.3	0.852987					139.35	0.848043
			131.34	0.812263					137.42	0.85313					139.47	0.848136
			131.34	0.812281					137.54	0.853269					139.48	0.848142
			131.44	0.81249					137.66	0.853404					139.62	0.848238
			131.54	0.812689					137.78	0.853535					139.75	0.848332
			131.63	0.812846					137.91	0.853661					139.88	0.848422
			131.64	0.81288					138.03	0.853785					139.94	0.84846
			131.74	0.813062					138.04	0.853802					140.02	0.84851
			131.84	0.813236					138.15	0.853904					140.15	0.848596
			131.92	0.813359					138.27	0.85402					140.28	0.848679
			131.94	0.813404					138.39	0.854133					140.4	0.848752
			132.04	0.813564					138.51	0.854243					140.41	0.848759
			132.14	0.813718					138.63	0.854349					140.55	0.848838
			132.21	0.813813					138.75	0.854453					140.68	0.848914
			132.24	0.813866					138.87	0.854553					140.81	0.848988
			132.34	0.814007					138.97	0.854633					140.95	0.84906
			132.44	0.814144					138.99	0.854651					141.08	0.84913
			132.5	0.814215					139.12	0.854746					141.21	0.849198
			132.54	0.814275					139.24	0.854839					141.33	0.849257
			132.64	0.8144					139.36	0.854929					141.35	0.849264
			132.74	0.814522					139.48	0.855017					141.48	0.849329
			132.79	0.814575					139.6	0.855103					141.61	0.849392
			132.84	0.814638					139.72	0.855186					141.75	0.849453
			132.94	0.814751					139.84	0.855268					141.88	0.849512
			133.04	0.814859					139.96	0.855347					142.01	0.84957
			133.08	0.814897					140.08	0.855424					142.15	0.849627
			133.14	0.814963					140.2	0.855499					142.26	0.849675
			133.24	0.815064					140.33	0.855573					142.28	0.849682
			133.34	0.815161					140.37	0.855596					142.41	0.849736
			133.37	0.815186					140.45	0.855644					142.55	0.849788
			133.44	0.815255					140.57	0.855714					142.68	0.84984
			133.54	0.815346					140.69	0.855782					142.81	0.84989
			133.64	0.815433					140.81	0.855849					142.94	0.849938
			133.66	0.815448					140.93	0.855913					143.08	0.849986
			133.74	0.815518					141.05	0.855977					143.21	0.850032
			133.84	0.8156					141.17	0.856039					143.34	0.850078
			133.94	0.815679					141.29	0.856099					143.48	0.850122
			133.95	0.815685											143.61	0.850165
			134.04	0.815756											143.65	0.850179
			134.14	0.81583											143.74	0.850207
			134.24	0.8159											143.88	0.850249
			134.24	0.815901											144.01	0.850289
			134.34	0.815971											144.14	0.850328
			134.44	0.816038											144.28	0.850367
			134.53	0.816096											144.41	0.850405
			134.54	0.816104											144.54	0.850441
			134.64	0.816167											144.68	0.850477
			134.74	0.816228
			134.82	0.816276
			134.84	0.816288
			134.94	0.816346
			135.04	0.816402
			135.11	0.81644
			135.14	0.816456
			135.24	0.816509
			135.34	0.816561
			135.4	0.816591
			135.44	0.816611
			135.54	0.816659
			135.64	0.816707
			135.69	0.81673
			135.74	0.816753
			135.84	0.816797
			135.94	0.816841
			135.98	0.816859
			136.04	0.816883
			136.14	0.816925
			136.24	0.816965
			136.27	0.816978
			136.34	0.817004
			136.44	0.817042
			136.54	0.817079
			136.64	0.817116
			136.74	0.817151
			136.84	0.817185
			136.94	0.817219
			137.04	0.817252

## Sheet: 2C - I36 CPMG
kRas WT + GTP 15N CPMG @ 850 MHz							kRas G12C + GTP 15N CPMG @ 850 MHz							kRas G12D + GTP 15N CPMG @ 850 MHz
NU_CPMG	R2 (EXP)	ERROR DOWN (EXP)	ERROR UP (EXP)	NU_CPMG	R2 (CALC)		NU_CPMG	R2 (EXP)	ERROR DOWN (EXP)	ERROR UP (EXP)	NU_CPMG	R2 (CALC)		NU_CPMG	R2 (EXP)	ERROR DOWN (EXP)	ERROR UP (EXP)	NU_CPMG	R2 (CALC)
25	48.8158	-9.03305	14.356	25	54.4033		50	36.3643	-5.5779	7.23442	25	37.6161		25	30.3422	-4.00821	4.72571	25	38.1051
50	50.3226	-9.47378	15.5784	50	54.064		50	38.1964	-5.92676	7.83413	50	36.6574		50	31.6639	-4.19578	4.98247	50	38.039
50	62.8018	-14.0401	35.6038	75	53.3421		75	41.0232	-6.50514	8.90839	75	37.1333		50	32.3839	-4.30421	5.13041	75	37.6209
75	54.6645	-10.8903	19.92	100	51.7361		100	33.9573	-5.15065	6.50165	100	36.6271		75	31.1894	-4.13152	4.89365	100	36.1526
100	50.025	-9.38321	15.3317	125	47.9543		125	37.8987	-5.86788	7.73317	125	36.5405		100	31.3729	-4.15505	4.92588	125	32.9224
125	44.0211	-7.68934	11.2691	150	43.3462		150	38.9093	-6.06331	8.08554	150	35.2068		125	31.1025	-4.11934	4.8704	150	29.4918
150	49.8591	-9.32892	15.1961	175	39.1626		175	34.5974	-5.26168	6.69732	175	33.6609		150	29.9829	-3.95741	4.65378	175	26.4867
175	46.1607	-8.26526	12.511	200	35.5485		200	32.1115	-4.84517	6.03169	200	31.3853		175	24.2225	-3.27513	3.7036	200	24.0273
200	40.1735	-6.79697	9.34301	225	32.6017		250	28.4312	-4.26291	5.17233	225	29.2503		200	22.9448	-3.14113	3.53718	225	22.0781
250	36.5902	-6.00857	7.94547	250	30.2237		300	26.396	-3.98542	4.76448	250	27.2937		250	19.3156	-2.81074	3.07507	250	20.5319
300	32.5764	-5.2437	6.62212	275	28.3095		350	23.8368	-3.67562	4.30148	275	25.7887		300	18.049	-2.70723	2.93732	275	19.3026
350	26.4248	-4.27335	5.07867	300	26.7717		400	20.862	-3.34946	3.84225	300	24.4475		350	19.0839	-2.79309	3.04829	300	18.3219
400	19.3373	-3.46672	3.85922	325	25.5223		500	20.7471	-3.33995	3.82481	325	23.4417		400	18.7112	-2.76321	3.01083	325	17.5302
500	20.6956	-3.59437	4.05712	350	24.4909		600	16.1566	-2.90772	3.23143	350	22.4786		500	14.7738	-2.44829	2.64527	350	16.88
600	21.4093	-3.66711	4.17682	375	23.6294		700	16.986	-2.97781	3.32889	375	21.6362		600	16.4348	-2.56676	2.78548	375	16.3398
700	19.7911	-3.51072	3.92195	400	22.9079		800	15.133	-2.82059	3.12606	400	20.8623		700	16.233	-2.55032	2.76815	400	15.8892
800	17.5244	-3.2939	3.62966	425	22.2906		1000	14.0793	-2.74476	3.02002	425	20.19		800	13.1147	-2.33971	2.49985	425	15.5055
1000	15.8814	-3.13967	3.41739	450	21.7668		1250	13.8173	-2.72456	2.99077	450	19.5937		1000	13.0809	-2.33765	2.49659	450	15.1811
1250	15.0644	-3.07436	3.31722	475	21.3142		1500	13.229	-2.68554	2.93945	475	19.0798		1250	13.246	-2.35073	2.51189	475	14.9021
1500	16.9073	-3.23838	3.54657	500	20.9232		1500	14.558	-2.78028	3.07706	500	18.6252		1500	11.7221	-2.25536	2.38113	500	14.6613
1500	18.8065	-3.42195	3.79214	525	20.5811		1750	14.7377	-2.79479	3.08987	525	18.2295		1500	13.4292	-2.35898	2.53038	525	14.4515
1750	15.9759	-3.14907	3.4269	550	20.2822		2000	15.0553	-2.8162	3.11546	550	17.8811		1750	12.8541	-2.32244	2.47533	550	14.2682
2000	18.5795	-3.40053	3.761	575	20.0184						575	17.5744		2000	12.9841	-2.33156	2.4887	575	14.1068
				600	19.7865						600	17.3048						600	13.9651
				625	19.5796						625	17.0667						625	13.8387
				650	19.395						650	16.8553						650	13.7262
				675	19.2315						675	16.6704						675	13.6262
				700	19.0827						700	16.5017						700	13.5358
				725	18.9499						725	16.3581						725	13.4545
				750	18.8274						750	16.2212						750	13.3803
				775	18.7187						775	16.1096						775	13.3138
				800	18.6165						800	15.9966						800	13.2518
				825	18.5269						825	15.91						825	13.197
				850	18.4398						850	15.8152						850	13.1442
				875	18.3661						875	15.7481						875	13.0989
				900	18.292						900	15.6674						900	13.0542
				925	18.2297						925	15.6157						925	13.0159
				950	18.1656						950	15.5461						950	12.9773
				975	18.1131						975	15.5067						975	12.9451
				1000	18.0569						1000	15.4458						1000	12.9109
				1025	18.0123						1025	15.4163						1025	12.8837
				1050	17.9623						1050	15.3624						1050	12.8533
				1075	17.9244						1075	15.3408						1075	12.83
				1100	17.8806						1100	15.2926						1100	12.8036
				1125	17.8477						1125	15.2775						1125	12.7832
				1150	17.8088						1150	15.2339						1150	12.7599
				1175	17.7805						1175	15.2241						1175	12.7425
				1200	17.7453						1200	15.1843						1200	12.7211
				1225	17.7208						1225	15.1788						1225	12.7061
				1250	17.6887						1250	15.1422						1250	12.6865
				1275	17.6673						1275	15.1404						1275	12.6734
				1300	17.6387						1300	15.1063						1300	12.6561
				1325	17.6197						1325	15.1076						1325	12.6443
				1350	17.594						1350	15.0757						1350	12.6288
				1375	17.5773						1375	15.0795						1375	12.6186
				1400	17.5535						1400	15.0494						1400	12.6041
				1425	17.5389						1425	15.0555						1425	12.5952
				1450	17.5169						1450	15.0269						1450	12.5817
				1475	17.504						1475	15.0348						1475	12.5737
				1500	17.484						1500	15.0075						1500	12.5616
				1525	17.4723						1525	15.017						1525	12.5543
				1550	17.4543						1550	14.9908						1550	12.5435
				1575	17.4437						1575	15.0016						1575	12.537
				1600	17.4269						1600	14.9764						1600	12.5266
				1625	17.4176						1625	14.9883						1625	12.5211
				1650	17.4017						1650	14.9639						1650	12.5112
				1675	17.3935						1675	14.9769						1675	12.5061
				1700	17.379						1700	14.9531						1700	12.4973
				1725	17.3713						1725	14.967						1725	12.4924
				1750	17.3582						1750	14.9438						1750	12.4845
				1775	17.3511						1775	14.9585						1775	12.4802
				1800	17.3387						1800	14.9358						1800	12.4725
				1825	17.3326						1825	14.9511						1825	12.4688
				1850	17.3207						1850	14.9289						1850	12.4614
				1875	17.3152						1875	14.9448						1875	12.458
				1900	17.3043						1900	14.9229						1900	12.4513
				1925	17.299						1925	14.9393						1925	12.448
				1950	17.2892						1950	14.9178						1950	12.4419
				1975	17.2843						1975	14.9346						1975	12.4389
				2000	17.2748						2000	14.9135						2000	12.433

## Sheet: 2D - T35 CEST
kRas WT + GTP 15N CEST @ 850 MHz						kRas G12C + GTP 15N CEST @ 850 MHz						kRas G12D + GTP 15N CEST @ 850 MHz
CS (PPM)	INTENSITY (EXP)	ERROR (EXP)	CS (PPM)	INTENSITY (CALC)		CS (PPM)	INTENSITY (EXP)	ERROR (EXP)	CS (PPM)	INTENSITY (CALC)		CS (PPM)	INTENSITY (EXP)	ERROR (EXP)	CS (PPM)	INTENSITY (CALC)
97.96	0.724019	0.16106	97.2	0.842369		93.93	0.867033	0.048921	93	0.843993		92.58	0.861973	0.0782752	91.56	0.89183
98.25	0.822397	0.16106	97.3	0.84236		95.33	0.786597	0.048921	93.13	0.843983		93.97	0.856254	0.0782752	91.69	0.891819
98.54	0.861538	0.16106	97.4	0.842351		96.25	0.87652	0.048921	93.25	0.843972		94.9	0.875518	0.0782752	91.82	0.891808
98.83	0.875562	0.16106	97.5	0.842341		97.18	0.878741	0.048921	93.37	0.843961		95.83	0.837993	0.0782752	91.96	0.891796
99.12	0.744741	0.16106	97.6	0.842331		97.65	0.840187	0.048921	93.49	0.843951		96.29	0.914649	0.0782752	92.09	0.891784
99.41	0.810989	0.16106	97.7	0.842321		98.11	0.766211	0.048921	93.61	0.843939		96.76	0.919565	0.0782752	92.22	0.891772
99.7	0.860178	0.16106	97.8	0.842311		98.58	0.86229	0.048921	93.73	0.843928		97.22	0.883645	0.0782752	92.35	0.89176
99.99	0.827943	0.16106	97.9	0.8423		99.04	0.839178	0.048921	93.85	0.843917		97.69	0.856054	0.0782752	92.49	0.891748
100.28	0.927263	0.16106	97.96	0.842293		99.5	0.884998	0.048921	93.93	0.843909		98.15	0.85505	0.0782752	92.58	0.891739
100.57	0.786185	0.16106	98	0.842289		99.97	0.826058	0.048921	93.97	0.843905		98.61	0.959799	0.0782752	92.62	0.891735
100.86	0.751753	0.16106	98.1	0.842279		100.43	0.882071	0.048921	94.09	0.843893		99.08	0.880234	0.0782752	92.75	0.891722
101.15	0.861015	0.16106	98.19	0.842267		100.9	0.829389	0.048921	94.21	0.843881		99.54	0.877726	0.0782752	92.89	0.891709
101.45	0.87148	0.16106	98.25	0.842261		101.36	0.803956	0.048921	94.34	0.843869		100.01	0.787124	0.0782752	93.02	0.891696
101.74	0.771324	0.16106	98.29	0.842256		101.83	0.803653	0.048921	94.46	0.843856		100.47	0.849331	0.0782752	93.15	0.891682
102.03	0.864678	0.16106	98.39	0.842244		102.29	0.831104	0.048921	94.58	0.843843		100.94	0.870602	0.0782752	93.29	0.891668
102.32	0.782732	0.16106	98.49	0.842232		102.75	0.817581	0.048921	94.7	0.84383		101.4	0.980568	0.0782752	93.42	0.891654
102.61	0.91439	0.16106	98.54	0.842226		103.22	0.862896	0.048921	94.82	0.843817		101.86	0.928896	0.0782752	93.55	0.89164
102.9	0.970068	0.16106	98.59	0.84222		103.68	0.859969	0.048921	94.94	0.843803		102.33	0.955284	0.0782752	93.69	0.891625
103.19	0.78629	0.16106	98.69	0.842208		104.15	0.763889	0.048921	95.06	0.843789		102.79	0.972542	0.0782752	93.82	0.89161
103.48	0.836316	0.16106	98.79	0.842195		104.61	0.87319	0.048921	95.18	0.843775		103.26	0.943846	0.0782752	93.95	0.891595
103.77	0.886551	0.16106	98.83	0.84219		105.08	0.814856	0.048921	95.3	0.84376		103.72	0.863177	0.0782752	93.97	0.891593
104.06	0.833386	0.16106	98.89	0.842182		105.54	0.799112	0.048921	95.33	0.843758		104.19	0.907324	0.0782752	94.09	0.891579
104.35	0.647933	0.16106	98.99	0.842168		106.01	0.839885	0.048921	95.42	0.843746		104.65	0.850234	0.0782752	94.22	0.891563
104.64	0.867923	0.16106	99.09	0.842155		106.47	0.849776	0.048921	95.55	0.84373		105.11	0.819431	0.0782752	94.35	0.891547
104.93	0.85327	0.16106	99.12	0.842151		106.93	0.760761	0.048921	95.67	0.843715		105.58	0.886655	0.0782752	94.48	0.891531
105.22	0.740869	0.16106	99.19	0.842141		107.4	0.849069	0.048921	95.79	0.843699		106.04	0.91796	0.0782752	94.62	0.891514
105.51	0.939927	0.16106	99.29	0.842126		107.86	0.771257	0.048921	95.91	0.843683		106.51	0.894582	0.0782752	94.75	0.891496
105.8	0.774045	0.16106	99.39	0.842112		108.33	0.879447	0.048921	96.03	0.843667		106.97	0.89107	0.0782752	94.88	0.891479
106.09	0.814966	0.16106	99.41	0.842109		108.79	0.872483	0.048921	96.15	0.84365		107.44	0.937726	0.0782752	94.9	0.891477
106.38	0.924961	0.16106	99.49	0.842097		109.26	0.874401	0.048921	96.25	0.843635		107.9	0.876421	0.0782752	95.02	0.891461
106.67	0.924961	0.16106	99.59	0.842082		109.72	0.791442	0.048921	96.27	0.843633		108.36	0.878629	0.0782752	95.15	0.891442
106.96	0.89147	0.16106	99.69	0.842066		110.18	0.805773	0.048921	96.39	0.843616		108.83	0.932207	0.0782752	95.28	0.891423
107.25	0.721612	0.16106	99.7	0.842064		110.65	0.799011	0.048921	96.51	0.843598		109.29	0.831973	0.0782752	95.42	0.891404
107.54	0.807431	0.16106	99.79	0.84205		111.11	0.794974	0.048921	96.63	0.843579		109.76	0.874615	0.0782752	95.55	0.891385
107.83	0.865411	0.16106	99.89	0.842033		111.58	0.753898	0.048921	96.76	0.843561		110.22	0.92107	0.0782752	95.68	0.891365
108.12	0.832234	0.16106	99.99	0.842016		112.04	0.608366	0.048921	96.88	0.843542		110.69	0.851538	0.0782752	95.82	0.891344
108.41	0.840083	0.16106	99.99	0.842016		112.51	0.513599	0.048921	97	0.843522		111.15	0.815518	0.0782752	95.83	0.891342
108.7	0.780743	0.16106	100.09	0.841999		112.97	0.344048	0.048921	97.12	0.843502		111.62	0.791438	0.0782752	95.95	0.891323
108.99	0.746834	0.16106	100.19	0.841981		113.43	0.263309	0.048921	97.18	0.843491		112.08	0.594782	0.0782752	96.08	0.891302
109.28	0.814234	0.16106	100.28	0.841965		113.9	0.344654	0.048921	97.24	0.843482		112.54	0.687592	0.0782752	96.22	0.89128
109.57	0.925693	0.16106	100.29	0.841963		114.36	0.427512	0.048921	97.36	0.843461		113.01	0.463846	0.0782752	96.29	0.891267
109.86	0.732705	0.16106	100.39	0.841945		114.83	0.713932	0.048921	97.48	0.843439		113.47	0.337224	0.0782752	96.35	0.891257
110.15	0.913448	0.16106	100.49	0.841925		115.29	0.597366	0.048921	97.6	0.843417		113.94	0.22214	0.0782752	96.48	0.891234
110.44	0.783569	0.16106	100.57	0.841909		115.76	0.645204	0.048921	97.65	0.843409		114.4	0.274314	0.0782752	96.61	0.891211
110.73	0.811198	0.16106	100.59	0.841906		116.22	0.735934	0.048921	97.72	0.843395		114.87	0.448094	0.0782752	96.75	0.891186
111.02	0.765254	0.16106	100.69	0.841886		116.68	0.741586	0.048921	97.85	0.843372		115.33	0.589565	0.0782752	96.76	0.891185
111.31	0.810675	0.16106	100.79	0.841865		117.15	0.746632	0.048921	97.97	0.843348		115.79	0.717893	0.0782752	96.88	0.891162
111.6	0.874621	0.16106	100.86	0.841849		117.61	0.838775	0.048921	98.09	0.843324		116.26	0.688796	0.0782752	97.01	0.891136
111.89	0.72517	0.16106	100.89	0.841844		118.08	0.736741	0.048921	98.11	0.843319		116.72	0.733044	0.0782752	97.15	0.891111
112.18	0.660492	0.16106	100.99	0.841822		118.54	0.708583	0.048921	98.21	0.843299		117.19	0.769364	0.0782752	97.22	0.891096
112.47	0.814652	0.16106	101.09	0.8418		119.01	0.712519	0.048921	98.33	0.843274		117.65	0.82515	0.0782752	97.28	0.891084
112.76	0.528519	0.16106	101.15	0.841785		119.47	0.803351	0.048921	98.45	0.843248		118.12	0.766154	0.0782752	97.41	0.891057
113.05	0.573417	0.16106	101.19	0.841777		119.94	0.730686	0.048921	98.57	0.843221		118.58	0.857558	0.0782752	97.55	0.891029
113.34	0.367556	0.16106	101.29	0.841753		120.4	0.689913	0.048921	98.58	0.84322		119.04	0.73806	0.0782752	97.68	0.891
113.63	0.216954	0.16106	101.39	0.841729		120.86	0.732704	0.048921	98.69	0.843194		119.51	0.711572	0.0782752	97.69	0.890999
113.92	0.273993	0.16106	101.45	0.841715		121.33	0.761569	0.048921	98.81	0.843166		119.97	0.828161	0.0782752	97.81	0.890971
114.21	0.26269	0.16106	101.49	0.841704		121.79	0.68083	0.048921	98.93	0.843137		120.44	0.757224	0.0782752	97.95	0.890941
114.5	0.407221	0.16106	101.59	0.841678		122.26	0.622193	0.048921	99.04	0.843111		120.9	0.764549	0.0782752	98.08	0.89091
114.79	0.549136	0.16106	101.69	0.841652		122.72	0.640157	0.048921	99.06	0.843107		121.37	0.766254	0.0782752	98.15	0.890893
115.08	0.603768	0.16106	101.74	0.84164		123.19	0.532775	0.048921	99.18	0.843077		121.83	0.679766	0.0782752	98.21	0.890878
115.37	0.606384	0.16106	101.79	0.841625		123.65	0.475753	0.048921	99.3	0.843046		122.29	0.729231	0.0782752	98.35	0.890846
115.67	0.695133	0.16106	101.89	0.841597		124.11	0.247162	0.048921	99.42	0.843014		122.76	0.59689	0.0782752	98.48	0.890812
115.96	0.702355	0.16106	101.99	0.841569		124.58	0.0368371	0.048921	99.5	0.84299		123.22	0.581037	0.0782752	98.61	0.890778
116.25	0.756253	0.16106	102.03	0.841558		125.04	-0.0945653	0.048921	99.54	0.842981		123.69	0.489833	0.0782752	98.61	0.890777
116.54	0.832444	0.16106	102.09	0.841539		125.97	0.124035	0.048921	99.66	0.842947		124.15	0.373746	0.0782752	98.75	0.890743
116.83	0.770068	0.16106	102.19	0.841509		126.44	0.260887	0.048921	99.78	0.842912		124.62	0.0563879	0.0782752	98.88	0.890706
117.12	0.738775	0.16106	102.29	0.841477		126.9	0.53661	0.048921	99.9	0.842876		125.08	0.0564883	0.0782752	99.01	0.890669
117.41	0.716693	0.16106	102.32	0.841469		127.36	0.618661	0.048921	99.97	0.842856		125.54	0.00842809	0.0782752	99.08	0.89065
117.7	0.908738	0.16106	102.39	0.841445		127.83	0.661149	0.048921	100.02	0.842839		126.01	-0.00511706	0.0782752	99.14	0.890631
117.99	0.901622	0.16106	102.49	0.841412		128.29	0.789222	0.048921	100.14	0.842801		126.47	0.297692	0.0782752	99.28	0.890591
118.28	0.852224	0.16106	102.59	0.841378		128.76	0.735934	0.048921	100.27	0.842762		126.94	0.425518	0.0782752	99.41	0.89055
118.57	0.847933	0.16106	102.61	0.841372		129.22	0.737044	0.048921	100.39	0.842722		127.4	0.539298	0.0782752	99.54	0.890509
118.86	0.889063	0.16106	102.69	0.841342		129.69	0.854418	0.048921	100.43	0.842706		127.87	0.684281	0.0782752	99.54	0.890509
119.15	0.765358	0.16106	102.79	0.841306		130.15	0.843114	0.048921	100.51	0.84268		128.33	0.747793	0.0782752	99.68	0.890466
119.44	0.798221	0.16106	102.89	0.841269		130.61	0.773376	0.048921	100.63	0.842638		128.8	0.820936	0.0782752	99.81	0.890421
119.73	0.745578	0.16106	102.9	0.841265		131.08	0.7322	0.048921	100.75	0.842594		129.26	0.880836	0.0782752	99.94	0.890375
120.02	0.800418	0.16106	102.99	0.84123		131.54	0.837059	0.048921	100.87	0.842548		129.72	0.754515	0.0782752	100.01	0.890353
120.31	0.772789	0.16106	103.09	0.84119		132.01	0.871777	0.048921	100.9	0.842538		130.19	0.867993	0.0782752	100.08	0.890328
120.6	0.672946	0.16106	103.19	0.841149		132.47	0.809103	0.048921	100.99	0.842501		130.65	0.83408	0.0782752	100.21	0.89028
120.89	0.83956	0.16106	103.19	0.841149		132.94	0.81092	0.048921	101.11	0.842453		131.12	0.841906	0.0782752	100.34	0.89023
121.18	0.776871	0.16106	103.29	0.841106		133.4	0.853913	0.048921	101.23	0.842403		131.58	0.811003	0.0782752	100.47	0.89018
121.47	0.799058	0.16106	103.39	0.841062		133.86	0.864712	0.048921	101.36	0.842352		132.05	0.829364	0.0782752	100.48	0.890178
121.76	0.751648	0.16106	103.48	0.841021		134.33	0.849876	0.048921	101.36	0.842349		132.51	0.923779	0.0782752	100.61	0.890125
122.05	0.645421	0.16106	103.49	0.841016		134.79	0.819801	0.048921	101.48	0.842298		132.97	0.895987	0.0782752	100.74	0.89007
122.34	0.798116	0.16106	103.59	0.840969		135.26	0.788111	0.048921	101.6	0.842243		133.44	0.766254	0.0782752	100.88	0.890013
122.63	0.767347	0.16106	103.69	0.840921		135.72	0.847959	0.048921	101.72	0.842187		133.9	0.905418	0.0782752	100.94	0.889986
122.92	0.727996	0.16106	103.77	0.840881		136.19	0.782964	0.048921	101.83	0.842134		134.37	0.822441	0.0782752	101.01	0.889954
123.21	0.670957	0.16106	103.79	0.84087		136.65	0.882878	0.048921	101.84	0.842128		134.83	0.927692	0.0782752	101.14	0.889893
123.5	0.519519	0.16106	103.89	0.840818		137.12	0.836958	0.048921	101.96	0.842067		135.3	0.935518	0.0782752	101.27	0.88983
123.79	0.533124	0.16106	103.99	0.840765		138.04	0.913357	0.048921	102.08	0.842004		135.76	0.84893	0.0782752	101.4	0.889769
124.08	0.334485	0.16106	104.06	0.840725		138.97	0.87985	0.048921	102.2	0.841939		136.22	0.812308	0.0782752	101.41	0.889765
124.37	0.403872	0.16106	104.09	0.840709		140.37	0.781955	0.048921	102.29	0.84189		136.69	0.871505	0.0782752	101.54	0.889698
124.66	0.112193	0.16106	104.19	0.840651					102.32	0.841871		137.15	0.829866	0.0782752	101.67	0.889629
124.95	-0.0352695	0.16106	104.29	0.840591					102.44	0.841802		137.62	0.849732	0.0782752	101.81	0.889557
125.24	-0.150916	0.16106	104.35	0.840553					102.57	0.841729		138.08	0.913345	0.0782752	101.86	0.889525
125.53	-0.0722135	0.16106	104.39	0.840529					102.69	0.841654		138.55	0.792642	0.0782752	101.94	0.889482
125.82	-0.0569335	0.16106	104.49	0.840465					102.75	0.84161		139.01	0.819933	0.0782752	102.07	0.889404
126.11	0.194453	0.16106	104.59	0.840398					102.81	0.841576		139.47	0.823043	0.0782752	102.21	0.889324
126.4	0.417582	0.16106	104.64	0.840362					102.93	0.841495		139.94	0.943344	0.0782752	102.33	0.889248
126.69	0.55102	0.16106	104.69	0.840329					103.05	0.841411		140.4	0.826455	0.0782752	102.34	0.889241
126.98	0.662899	0.16106	104.78	0.840257					103.17	0.841324		141.33	0.846722	0.0782752	102.47	0.889154
127.27	0.708739	0.16106	104.88	0.840182					103.22	0.841288		142.26	0.904615	0.0782752	102.61	0.889065
127.56	0.817059	0.16106	104.93	0.840149					103.29	0.841233		143.65	0.888562	0.0782752	102.74	0.888971
127.85	0.727682	0.16106	104.98	0.840104					103.41	0.841139					102.79	0.888933
128.14	0.707064	0.16106	105.08	0.840024					103.53	0.841041					102.87	0.888874
128.43	0.789325	0.16106	105.18	0.83994					103.65	0.840938					103.01	0.888773
128.72	0.756881	0.16106	105.22	0.839911					103.68	0.840913					103.14	0.888668
129.01	0.74945	0.16106	105.28	0.839852					103.78	0.840832					103.26	0.888571
129.3	0.899529	0.16106	105.38	0.839761					103.9	0.840721					103.27	0.888559
129.59	0.900366	0.16106	105.48	0.839667					104.02	0.840606					103.4	0.888445
129.89	0.807116	0.16106	105.51	0.839643					104.14	0.840485					103.54	0.888327
130.18	0.842282	0.16106	105.58	0.839568					104.15	0.840475					103.67	0.888203
130.47	0.84584	0.16106	105.68	0.839465					104.26	0.840359					103.72	0.888155
130.76	0.900157	0.16106	105.78	0.839358					104.38	0.840228					103.8	0.888074
131.05	0.80764	0.16106	105.8	0.839342					104.5	0.84009					103.94	0.887939
131.34	0.874202	0.16106	105.88	0.839246					104.61	0.839959					104.07	0.887798
131.63	0.838305	0.16106	105.98	0.83913					104.62	0.839946					104.19	0.887671
131.92	0.764416	0.16106	106.08	0.839008					104.74	0.839796					104.2	0.887651
132.21	0.755311	0.16106	106.09	0.839001					104.86	0.839639					104.34	0.887497
132.5	0.767451	0.16106	106.18	0.838881					104.99	0.839474					104.47	0.887335
132.79	0.983673	0.16106	106.28	0.838747					105.08	0.839345					104.6	0.887167
133.08	0.98943	0.16106	106.38	0.838614					105.11	0.839301					104.65	0.887105
133.37	0.73124	0.16106	106.38	0.838608					105.23	0.839119					104.74	0.886989
133.66	0.920146	0.16106	106.48	0.838462					105.35	0.838929					104.87	0.886804
133.95	0.70518	0.16106	106.58	0.83831					105.47	0.838729					105	0.886609
134.24	0.657352	0.16106	106.67	0.838171					105.54	0.838607					105.11	0.886437
134.53	0.806698	0.16106	106.68	0.83815					105.59	0.838518					105.14	0.886404
134.82	0.854945	0.16106	106.78	0.837982					105.71	0.838297					105.27	0.886189
135.11	0.902459	0.16106	106.88	0.837806					105.83	0.838064					105.4	0.885962
135.4	0.784092	0.16106	106.96	0.837664					105.95	0.837818					105.53	0.885724
135.69	0.743694	0.16106	106.98	0.837621					106.01	0.83771					105.58	0.885642
135.98	0.929251	0.16106	107.08	0.837427					106.08	0.837558					105.67	0.885473
136.27	0.868446	0.16106	107.18	0.837223					106.2	0.837285					105.8	0.885207
			107.25	0.837078					106.32	0.836995					105.93	0.884928
			107.28	0.837008					106.44	0.836689					106.04	0.884687
			107.38	0.836783					106.47	0.836607					106.07	0.884632
			107.48	0.836544					106.56	0.836366					106.2	0.884319
			107.54	0.836399					106.68	0.836022					106.33	0.883988
			107.58	0.836294					106.8	0.835658					106.47	0.883638
			107.68	0.836029					106.92	0.835272					106.51	0.883526
			107.78	0.835749					106.93	0.835233					106.6	0.883266
			107.83	0.835606					107.04	0.834861					106.73	0.882871
			107.88	0.835454					107.16	0.834424					106.87	0.882451
			107.98	0.835141					107.29	0.833958					106.97	0.882098
			108.08	0.83481					107.4	0.833495					107	0.882004
			108.12	0.834673					107.41	0.833461					107.13	0.881528
			108.18	0.83446					107.53	0.832931					107.27	0.88102
			108.28	0.834088					107.65	0.832363					107.4	0.880478
			108.38	0.833694					107.77	0.831756					107.44	0.880319
			108.41	0.833568					107.86	0.83126					107.53	0.879898
			108.48	0.833275					107.89	0.831106					107.66	0.879277
			108.58	0.832829					108.01	0.830407					107.8	0.878612
			108.68	0.832355					108.13	0.829656					107.9	0.878066
			108.7	0.83225					108.25	0.828848					107.93	0.877897
			108.78	0.831849					108.33	0.828328					108.06	0.877128
			108.88	0.831309					108.37	0.827976					108.2	0.876301
			108.98	0.830733					108.5	0.827035					108.33	0.875408
			108.99	0.830662					108.62	0.826017					108.36	0.875168
			109.08	0.830117					108.74	0.824914					108.46	0.874444
			109.18	0.829457					108.79	0.824396					108.6	0.873401
			109.28	0.82875					108.86	0.823716					108.73	0.87227
			109.28	0.828732					108.98	0.822414					108.83	0.871364
			109.38	0.827991					109.1	0.820995					108.86	0.871041
			109.48	0.827175					109.22	0.819445					109	0.869704
			109.57	0.826359					109.26	0.818988					109.13	0.868247
			109.58	0.826297					109.34	0.81775					109.26	0.866654
			109.68	0.825351					109.46	0.815891					109.29	0.866263
			109.78	0.824329					109.58	0.813849					109.4	0.86491
			109.86	0.823409					109.71	0.811598					109.53	0.862996
			109.88	0.823225					109.72	0.811324					109.66	0.860891
			109.98	0.822029					109.83	0.809112					109.76	0.859242
			110.08	0.820732					109.95	0.80636					109.79	0.858569
			110.15	0.819694					110.07	0.803304					109.93	0.856002
			110.18	0.819323					110.18	0.800073					110.06	0.853156
			110.28	0.817789					110.19	0.799901					110.19	0.849992
			110.38	0.816116					110.31	0.796101					110.22	0.84929
			110.44	0.814944					110.43	0.791845					110.33	0.846464
			110.48	0.814288					110.55	0.787061					110.46	0.842517
			110.58	0.812287					110.65	0.782864					110.59	0.838088
			110.68	0.810092					110.67	0.781668					110.69	0.834682
			110.73	0.808775					110.8	0.775566					110.73	0.833101
			110.78	0.807678					110.92	0.768639					110.86	0.827465
			110.88	0.805019					111.04	0.760746					110.99	0.821073
			110.98	0.802081					111.11	0.755249					111.13	0.813795
			111.02	0.800612					111.16	0.75172					111.15	0.81235
			111.08	0.798828					111.28	0.741361					111.26	0.805475
			111.18	0.795217					111.4	0.729431					111.39	0.795926
			111.28	0.791199					111.52	0.715646					111.53	0.784922
			111.31	0.789595					111.58	0.708568					111.62	0.776582
			111.37	0.786715					111.64	0.699672					111.66	0.772187
			111.47	0.781699					111.76	0.681115					111.79	0.757388
			111.57	0.77607					111.88	0.65953					111.93	0.740127
			111.6	0.77439					112.01	0.634419					112.06	0.719923
			111.67	0.769737					112.04	0.626176					112.08	0.716401
			111.77	0.762591					112.13	0.605267					112.19	0.69621
			111.87	0.754505					112.25	0.571589					112.32	0.668333
			111.89	0.752908					112.37	0.533039					112.46	0.635565
			111.97	0.745332					112.49	0.489575					112.54	0.61141
			112.07	0.734899					112.51	0.483368					112.59	0.597156
			112.17	0.723006					112.61	0.441711					112.72	0.552437
			112.18	0.721856					112.73	0.390812					112.86	0.501027
			112.27	0.709424					112.85	0.339343					112.99	0.443165
			112.37	0.693894					112.97	0.292178					113.01	0.434939
			112.47	0.676195					112.97	0.29086					113.12	0.380183
			112.47	0.676129					113.09	0.24954					113.26	0.314999
			112.57	0.655826					113.22	0.21925					113.39	0.252296
			112.67	0.632681					113.34	0.202605					113.47	0.217084
			112.76	0.609116					113.43	0.199809					113.52	0.19788
			112.77	0.606426					113.46	0.200533					113.66	0.157061
			112.87	0.576883					113.58	0.212398					113.79	0.132959
			112.97	0.54405					113.7	0.236285					113.92	0.126193
			113.05	0.515251					113.82	0.269312					113.94	0.126479
			113.07	0.508219					113.9	0.293866					114.06	0.135945
			113.17	0.470117					113.94	0.308126					114.19	0.160675
			113.27	0.431036					114.06	0.349508					114.32	0.197837
			113.34	0.403498					114.18	0.390854					114.4	0.224487
			113.37	0.392891					114.3	0.43036					114.45	0.243708
			113.47	0.358123					114.36	0.448365					114.59	0.294063
			113.57	0.329393					114.43	0.466974					114.72	0.345143
			113.63	0.315647					114.55	0.500216					114.85	0.394223
			113.67	0.309103					114.67	0.529994					114.87	0.398275
			113.77	0.298897					114.79	0.556446					114.99	0.439685
			113.87	0.299341					114.83	0.564185					115.12	0.48079
			113.92	0.303729					114.91	0.57983					115.25	0.517387
			113.97	0.309866					115.03	0.600453					115.33	0.536404
			114.07	0.328954					115.15	0.618628					115.39	0.549666
			114.17	0.354491					115.27	0.634653					115.52	0.57799
			114.21	0.367036					115.29	0.636946					115.65	0.602783
			114.27	0.384177					115.39	0.6488					115.79	0.624473
			114.37	0.415883					115.52	0.66131					115.79	0.625708
			114.47	0.44788					115.64	0.672393					115.92	0.64346
			114.5	0.458645					115.76	0.682144					116.05	0.660103
			114.57	0.478917					115.76	0.682234					116.19	0.674718
			114.67	0.508194					115.88	0.690988					116.26	0.681979
			114.77	0.535276					116	0.698791					116.32	0.687577
			114.79	0.541634					116.12	0.70576					116.45	0.698913
			114.87	0.559988					116.22	0.710962					116.58	0.708924
			114.97	0.582335					116.24	0.711993					116.72	0.717779
			115.07	0.602423					116.36	0.717575					116.72	0.718084
			115.08	0.605339					116.48	0.722581					116.85	0.725622
			115.17	0.620417					116.6	0.727073					116.98	0.732574
			115.27	0.636507					116.68	0.729797					117.12	0.73874
			115.37	0.650887					116.73	0.731106					117.19	0.741689
			115.37	0.651715					116.85	0.734725					117.25	0.744206
			115.47	0.663741					116.97	0.737972					117.38	0.749049
			115.57	0.675243					117.09	0.740882					117.52	0.753332
			115.67	0.685232					117.15	0.74222					117.65	0.757111
			115.67	0.685548					117.21	0.743485					117.65	0.757154
			115.77	0.694797					117.33	0.745808					117.78	0.760431
			115.87	0.703112					117.45	0.747872					117.92	0.763333
			115.96	0.709701					117.57	0.749699					118.05	0.765851
			115.97	0.710602					117.61	0.750263					118.12	0.766976
			116.07	0.71736					117.69	0.751304					118.18	0.768014
			116.17	0.723471					117.81	0.752704					118.32	0.769847
			116.25	0.727838					117.94	0.75391					118.45	0.771369
			116.27	0.729006					118.06	0.754934					118.58	0.772585
			116.37	0.734027					118.08	0.755093					118.58	0.772598
			116.47	0.73859					118.18	0.755785					118.71	0.773549
			116.54	0.741485					118.3	0.75647					118.85	0.774232
			116.57	0.742743					118.42	0.756996					118.98	0.774655
			116.67	0.746526					118.54	0.757368					119.04	0.774768
			116.77	0.749978					118.54	0.757371					119.11	0.774826
			116.83	0.751883					118.66	0.757591					119.25	0.774749
			116.87	0.75313					118.78	0.757667					119.38	0.774425
			116.97	0.756009					118.9	0.757598					119.51	0.773879
			117.07	0.758642					119.01	0.757427					119.51	0.773854
			117.12	0.759873					119.03	0.757385					119.65	0.773033
			117.17	0.76105					119.15	0.757027					119.78	0.77196
			117.27	0.763253					119.27	0.756525					119.91	0.770626
			117.37	0.765266					119.39	0.755876					119.97	0.769937
			117.41	0.766034					119.47	0.755348					120.05	0.769024
			117.47	0.767106					119.51	0.755078					120.18	0.767142
			117.57	0.768786					119.63	0.754125					120.31	0.764966
			117.67	0.770317					119.75	0.753013					120.44	0.762643
			117.7	0.770767					119.87	0.751736					120.45	0.762481
			117.77	0.77171					119.94	0.751006					120.58	0.759667
			117.86	0.772975					119.99	0.750287					120.71	0.756501
			117.96	0.77412					120.11	0.748657					120.84	0.752957
			117.99	0.774356					120.24	0.746835					120.9	0.751322
			118.06	0.775151					120.36	0.744811					120.98	0.749003
			118.16	0.776076					120.4	0.74404					121.11	0.744604
			118.26	0.7769					120.48	0.742571					121.24	0.73972
			118.28	0.776997					120.6	0.740099					121.37	0.734789
			118.36	0.777628					120.72	0.737378					121.38	0.734302
			118.46	0.778265					120.84	0.734389					121.51	0.728297
			118.56	0.778814					120.86	0.733781					121.64	0.72164
			118.57	0.77883					120.96	0.731108					121.78	0.714259
			118.66	0.779278					121.08	0.72751					121.83	0.711068
			118.76	0.77966					121.2	0.723565					121.91	0.706069
			118.86	0.779947					121.32	0.719241					122.04	0.696973
			118.86	0.779963					121.33	0.71911					122.18	0.686857
			118.96	0.780189					121.45	0.714499					122.29	0.676892
			119.06	0.780338					121.57	0.709295					122.31	0.67559
			119.15	0.780406					121.69	0.70358					122.44	0.663018
			119.16	0.780413					121.79	0.698177					122.58	0.648964
			119.26	0.780413					121.81	0.697296					122.71	0.633221
			119.36	0.780339					121.93	0.690378					122.76	0.626789
			119.44	0.780235					122.05	0.68275					122.84	0.61555
			119.46	0.780191					122.17	0.674325					122.97	0.595675
			119.56	0.779969					122.26	0.667882					123.11	0.573279
			119.66	0.779671					122.29	0.665002					123.22	0.551589
			119.73	0.779433					122.41	0.654664					123.24	0.548005
			119.76	0.779297					122.53	0.643177					123.37	0.519456
			119.86	0.778845					122.66	0.630382					123.51	0.487208
			119.96	0.778313					122.72	0.622889					123.64	0.450833
			120.02	0.777976					122.78	0.616098					123.69	0.436926
			120.06	0.777698					122.9	0.600116					123.77	0.409949
			120.16	0.776999					123.02	0.58219					123.91	0.364316
			120.26	0.776211					123.14	0.562043					124.04	0.313986
			120.31	0.775808					123.19	0.553852					124.15	0.268438
			120.36	0.775331					123.26	0.539357					124.17	0.259552
			120.46	0.774354					123.38	0.513777					124.31	0.202497
			120.56	0.773276					123.5	0.484918					124.44	0.145589
			120.6	0.772842					123.62	0.452377					124.57	0.0930844
			120.66	0.772091					123.65	0.444985					124.62	0.0776742
			120.76	0.770792					123.75	0.415774					124.71	0.0502018
			120.86	0.769373					123.87	0.374806					124.84	0.021187
			120.89	0.768947					123.99	0.329368					124.97	0.00637129
			120.96	0.767825					124.11	0.279723					125.08	0.00175022
			121.06	0.766139					124.11	0.277242					125.1	0.0012554
			121.16	0.764305					124.23	0.226775					125.24	0.000149061
			121.18	0.763938					124.35	0.172405					125.37	7.91571e-07
			121.26	0.762312					124.47	0.11977					125.5	0.000106447
			121.36	0.760147					124.58	0.078138					125.54	0.000243853
			121.46	0.757795					124.59	0.0732347					125.64	0.00117253
			121.47	0.757556					124.71	0.0374003					125.77	0.00683126
			121.56	0.75524					124.83	0.014914					125.9	0.0246195
			121.66	0.752463					124.96	0.00432485					126.01	0.0516956
			121.76	0.749445					125.04	0.00140115					126.04	0.0608274
			121.76	0.749434					125.08	0.000850324					126.17	0.114838
			121.86	0.74616					125.2	7.40671e-05					126.3	0.180426
			121.96	0.742583					125.32	3.57845e-05					126.44	0.250279
			122.05	0.739048					125.44	0.000713953					126.47	0.269761
			122.06	0.738683					125.51	0.00206457					126.57	0.318788
			122.16	0.734425					125.56	0.00425799					126.7	0.382617
			122.26	0.729769					125.68	0.0160992					126.84	0.44024
			122.34	0.725642					125.8	0.0425959					126.94	0.479992
			122.36	0.72467					125.92	0.0857858					126.97	0.491279
			122.46	0.719075					125.97	0.106731					127.1	0.535995
			122.56	0.712924					126.04	0.142032					127.24	0.574946
			122.63	0.708092					126.17	0.205085					127.37	0.608797
			122.66	0.706147					126.29	0.269222					127.4	0.616701
			122.76	0.698662					126.41	0.330534					127.5	0.63821
			122.86	0.690374					126.44	0.344028					127.63	0.6638
			122.92	0.684698					126.53	0.386896					127.77	0.686114
			122.96	0.681173					126.65	0.437462					127.87	0.700853
			123.06	0.67093					126.77	0.482167					127.9	0.705623
			123.16	0.659492					126.89	0.521361					128.03	0.722735
			123.21	0.65281					126.9	0.523814					128.17	0.737793
			123.26	0.64668					127.01	0.555581					128.3	0.751088
			123.36	0.632284					127.13	0.585414					128.33	0.753933
			123.46	0.616054					127.25	0.611429					128.43	0.762866
			123.5	0.608216					127.36	0.632096					128.57	0.773336
			123.56	0.597697					127.38	0.634151					128.7	0.782673
			123.66	0.576871					127.5	0.654041					128.8	0.788767
			123.76	0.553174					127.62	0.6715					128.83	0.791026
			123.79	0.54415					127.74	0.686871					128.97	0.798521
			123.86	0.526145					127.83	0.697081					129.1	0.805267
			123.96	0.495268					127.86	0.700447					129.23	0.811356
			124.06	0.459983					127.98	0.712477					129.26	0.812538
			124.08	0.450203					128.1	0.72317					129.37	0.816866
			124.16	0.419735					128.22	0.732706					129.5	0.821867
			124.26	0.374055					128.29	0.737741					129.63	0.826415
			124.36	0.322743					128.34	0.741236					129.72	0.829333
			124.37	0.313928					128.47	0.74889					129.76	0.830562
			124.45	0.266159					128.59	0.755778					129.9	0.834353
			124.55	0.205717					128.71	0.761993					130.03	0.837825
			124.65	0.144516					128.76	0.764386					130.16	0.841011
			124.66	0.140435					128.83	0.767618					130.19	0.841562
			124.75	0.0878469					128.95	0.77272					130.3	0.843942
			124.85	0.0426567					129.07	0.777361					130.43	0.846643
			124.95	0.015047					129.19	0.781591					130.56	0.849136
			124.95	0.0145584					129.22	0.78259					130.65	0.8507
			125.05	0.00290647					129.31	0.785457					130.7	0.851442
			125.15	0.000287142					129.43	0.788998					130.83	0.853579
			125.24	1.95718e-05					129.55	0.792247					130.96	0.855561
			125.25	1.24817e-05					129.68	0.795234					131.1	0.857404
			125.35	3.77475e-06					129.69	0.795482					131.12	0.857682
			125.45	0.000177049					129.8	0.797987					131.23	0.859119
			125.53	0.00144648					129.92	0.800528					131.36	0.860717
			125.55	0.00233474					130.04	0.802878					131.5	0.86221
			125.65	0.013958					130.15	0.804893					131.58	0.86312
			125.75	0.0452321					130.16	0.805054					131.63	0.863605
			125.82	0.0799718					130.28	0.807074					131.76	0.86491
			125.85	0.0981277					130.4	0.80895					131.89	0.866134
			125.95	0.165469					130.52	0.810697					132.03	0.867282
			126.05	0.237903					130.61	0.811944					132.05	0.867429
			126.11	0.280804					130.64	0.812325					132.16	0.86836
			126.15	0.308452					130.76	0.813844					132.29	0.869374
			126.25	0.373279					130.89	0.815264					132.43	0.870329
			126.35	0.430867					131.01	0.816593					132.51	0.870894
			126.4	0.457216					131.08	0.817345					132.56	0.871229
			126.45	0.481058					131.13	0.817838					132.69	0.872078
			126.55	0.524363					131.25	0.819007					132.83	0.872879
			126.65	0.561559					131.37	0.820104					132.96	0.873637
			126.69	0.575349					131.49	0.821136					132.97	0.873717
			126.75	0.593475					131.54	0.821564					133.09	0.874354
			126.85	0.620892					131.61	0.822107					133.23	0.875033
			126.95	0.6445					131.73	0.823023					133.36	0.875676
			126.98	0.651349					131.85	0.823886					133.44	0.876044
			127.05	0.664896					131.98	0.824702					133.49	0.876286
			127.15	0.682582					132.01	0.824913					133.63	0.876866
			127.25	0.697978					132.1	0.825472					133.76	0.877416
			127.27	0.701183					132.22	0.826201					133.89	0.87794
			127.35	0.711433					132.34	0.826892					133.9	0.877982
			127.45	0.723241					132.46	0.827546					134.02	0.878438
			127.55	0.733643					132.47	0.827613					134.16	0.878912
			127.56	0.73493					132.58	0.828166					134.29	0.879364
			127.65	0.742841					132.7	0.828755					134.37	0.879613
			127.75	0.751005					132.82	0.829315					134.42	0.879795
			127.85	0.758276					132.94	0.829817					134.56	0.880206
			127.85	0.758546					132.94	0.829847					134.69	0.880599
			127.95	0.764775					133.06	0.830353					134.82	0.880974
			128.05	0.770602					133.19	0.830835					134.83	0.880996
			128.14	0.775573					133.31	0.831294					134.96	0.881332
			128.15	0.775843					133.4	0.831637					135.09	0.881675
			128.25	0.78057					133.43	0.831732					135.22	0.882004
			128.35	0.784847					133.55	0.83215					135.3	0.882178
			128.43	0.788176					133.67	0.832549					135.36	0.882318
			128.45	0.788725					133.79	0.83293					135.49	0.88262
			128.55	0.792252					133.86	0.833156					135.62	0.882909
			128.65	0.795467					133.91	0.833295					135.76	0.883186
			128.72	0.797719					134.03	0.833643					135.76	0.883195
			128.75	0.798404					134.15	0.833977					135.89	0.883452
			128.85	0.801094					134.27	0.834296					136.02	0.883707
			128.95	0.803562					134.33	0.834436					136.15	0.883953
			129.01	0.805092					134.4	0.834602					136.22	0.884077
			129.05	0.805831					134.52	0.834896					136.29	0.884189
			129.15	0.807922					134.64	0.835177					136.42	0.884416
			129.25	0.809852					134.76	0.835447					136.55	0.884634
			129.3	0.810888					134.79	0.835523					136.69	0.884844
			129.35	0.811636					134.88	0.835706					136.69	0.884846
			129.45	0.813288					135	0.835956					136.82	0.885046
			129.55	0.814821					135.12	0.836195					136.95	0.885241
			129.59	0.815515					135.24	0.836425					137.09	0.885429
			129.65	0.816245					135.26	0.836453					137.15	0.88552
			129.75	0.817571					135.36	0.836647					137.22	0.88561
			129.85	0.818806					135.48	0.83686					137.35	0.885785
			129.89	0.819258					135.61	0.837065					137.49	0.885954
			129.95	0.819958					135.72	0.837256					137.62	0.886114
			130.05	0.821035					135.73	0.837263					137.62	0.886116
			130.15	0.822043					135.85	0.837454					137.75	0.886273
			130.18	0.822324					135.97	0.837637					137.89	0.886425
			130.25	0.822987					136.09	0.837815					138.02	0.886572
			130.35	0.823872					136.19	0.837952					138.08	0.88664
			130.45	0.824703					136.21	0.837986					138.15	0.886714
			130.47	0.824861					136.33	0.838151					138.28	0.886851
			130.55	0.825484					136.45	0.83831					138.42	0.886984
			130.65	0.82622					136.57	0.838464					138.55	0.887107
			130.75	0.826913					136.65	0.838559					138.55	0.887112
			130.76	0.826982					136.7	0.838613					138.68	0.887237
			130.85	0.827566					136.82	0.838757					138.82	0.887357
			130.95	0.828182					136.94	0.838896					138.95	0.887474
			131.04	0.828765					137.06	0.83903					139.01	0.887525
			131.05	0.828771					137.12	0.839092					139.08	0.887587
			131.14	0.829315					137.18	0.83916					139.22	0.887696
			131.24	0.829837					137.3	0.839286					139.35	0.887802
			131.34	0.830291					137.42	0.839408					139.47	0.887899
			131.34	0.830331					137.54	0.839527					139.48	0.887905
			131.44	0.830799					137.66	0.839641					139.62	0.888005
			131.54	0.831243					137.78	0.839752					139.75	0.888102
			131.63	0.831592					137.91	0.83986					139.88	0.888197
			131.64	0.831665					138.03	0.839964					139.94	0.888236
			131.74	0.832065					138.04	0.839979					140.02	0.888288
			131.84	0.832447					138.15	0.840065					140.15	0.888377
			131.92	0.832713					138.27	0.840163					140.28	0.888463
			131.94	0.832809					138.39	0.840259					140.4	0.88854
			132.04	0.833155					138.51	0.840351					140.41	0.888547
			132.14	0.833484					138.63	0.840441					140.55	0.888628
			132.21	0.833685					138.75	0.840528					140.68	0.888708
			132.24	0.833798					138.87	0.840613					140.81	0.888785
			132.34	0.834097					138.97	0.840681					140.95	0.888859
			132.44	0.834383					138.99	0.840696					141.08	0.888932
			132.5	0.834533					139.12	0.840776					141.21	0.889003
			132.54	0.834656					139.24	0.840854					141.33	0.889065
			132.64	0.834918					139.36	0.84093					141.35	0.889072
			132.74	0.835167					139.48	0.841003					141.48	0.88914
			132.79	0.835276					139.6	0.841075					141.61	0.889205
			132.84	0.835406					139.72	0.841145					141.75	0.889269
			132.94	0.835635					139.84	0.841213					141.88	0.889331
			133.04	0.835855					139.96	0.841279					142.01	0.889392
			133.08	0.835931					140.08	0.841344					142.15	0.889451
			133.14	0.836065					140.2	0.841406					142.26	0.8895
			133.24	0.836267					140.33	0.841468					142.28	0.889508
			133.34	0.83646					140.37	0.841487					142.41	0.889564
			133.37	0.836509					140.45	0.841527					142.55	0.889619
			133.44	0.836646					140.57	0.841585					142.68	0.889672
			133.54	0.836824					140.69	0.841642					142.81	0.889724
			133.64	0.836996					140.81	0.841697					142.94	0.889775
			133.66	0.837024					140.93	0.841751					143.08	0.889825
			133.74	0.83716					141.05	0.841804					143.21	0.889873
			133.84	0.837319					141.17	0.841855					143.34	0.889921
			133.94	0.837471					141.29	0.841905					143.48	0.889967
			133.95	0.837483											143.61	0.890012
			134.04	0.837618											143.65	0.890026
			134.14	0.83776											143.74	0.890056
			134.24	0.837893											143.88	0.890099
			134.24	0.837896											144.01	0.890141
			134.34	0.838027											144.14	0.890182
			134.44	0.838154											144.28	0.890222
			134.53	0.838262											144.41	0.890262
			134.54	0.838276											144.54	0.8903
			134.64	0.838393											144.68	0.890338
			134.74	0.838507
			134.82	0.838595
			134.84	0.838617
			134.94	0.838723
			135.04	0.838825
			135.11	0.838895
			135.14	0.838925
			135.24	0.83902
			135.34	0.839113
			135.4	0.839168
			135.44	0.839203
			135.54	0.839289
			135.64	0.839373
			135.69	0.839415
			135.74	0.839455
			135.84	0.839533
			135.94	0.83961
			135.98	0.839641
			136.04	0.839684
			136.14	0.839756
			136.24	0.839825
			136.27	0.839848
			136.34	0.839893
			136.44	0.839958
			136.54	0.840022
			136.64	0.840084
			136.74	0.840144
			136.84	0.840202
			136.94	0.840258
			137.04	0.840313
