# Supplementary material for: Excited-state observation of active K-Ras reveals differential structural dynamics of wild-type versus oncogenic G12D and G12C mutants
Source: Nat Struct Mol Biol. 2023 Aug 28;30(10):1446–55. doi: 10.1038/s41594-023-01070-z (PMC10584678; doi:10.1038/s41594-023-01070-z)
Supplement: Supplementary file 5 — Numerical source data. [file 41594_2023_1070_MOESM5_ESM.xlsx]

## Sheet: WT
WT kRas + GTP Ground State				WT kRas + GTP Excited State					WT kRas + GDP				WT kRas Random Coil
Num	Res	15N CS (ppm)		Num	Res	Δϖ (ppm)	Δϖ error (ppm)		Num	Res	15N CS (ppm)		Num	Res	15N CS (ppm)
0	A	124.489		0	A	-0.149119	0.0163555		0	A	124.448		0	A	123.728
1	M	120.096		1	M	-0.0615957	0.0185925		1	M	120.146		1	M	119.044
2	T	122.644		2	T	0.200461	0.00686121		2	T	122.978		2	T	114.898
3	E	126.837		3	E	0.0791189	0.0186884		3	E	126.864		3	E	122.979
4	Y	122.271		4	Y	-0.222018	0.0202776		4	Y	121.834		4	Y	121.114
5	K	123.729		5	K	-0.0991368	0.0212279		5	K	124.639		5	K	123.021
6	L	126.176		6	L	0.411925	0.00781295		6	L	126.813		6	L	123.613
7	V	122.135		7	V	-0.396489	0.00739842		7	V	120.54		7	V	121.313
8	V	129.524		8	V	-1.04224	0.0221492		8	V	129.158		8	V	124.449
9	V	120.223		9	V	0.749827	0.00902448		9	V	120.699		9	V	124.721
10	G	108.226		10	G	0.112758	0.0302665		10	G	107.604		10	G	113.005
11	A	120.829		11	A	1.3026	0.0239733		11	A	123.727		11	A	123.824
12	G	105.451		12	G	0.532714	0.0183039		12	G	106.391		12	G	107.935
13	G	110.354		13	G	1.00739	0.0268631		13	G	115.249		13	G	108.77
14	V	112.505		14	V	-0.410288	0.00730121		14	V	113.472		14	V	119.615
15	G	107.974		15	G	0.0514945	0.0499533		15	G	109.736		15	G	112.704
16	K	122.983		16	K	0.525249	0.0192487		16	K	125.574		16	K	121.237
17	S	120.503		17	S	-0.968576	0.0145598		17	S	120.583		17	S	117.143
18	A	125.967		18	A	0.366593	0.0209684		18	A	125.552		18	A	125.849
19	L	120.238		19	L	0.210524	0.0110927		19	L	120.493		19	L	120.839
20	T	117.41		20	T	-0.646423	0.0114661		20	T	117.036		20	T	114.645
21	I	121.549		21	I	-0.656314	0.0186952		21	I	120.84		21	I	122.958
22	Q	121.048		22	Q	0.279886	0.0197741		22	Q	121.02		22	Q	124.319
23	L	120.81		23	L	-0.40296	0.0112829		23	L	120.835		23	L	123.867
24	I	114.009		24	I	0.30449	0.0145867		24	I	114.171		24	I	121.422
25	Q	116.363		25	Q	-0.333754	0.0109848		25	Q	116.191		25	Q	123.841
26	N	116.988		26	N	-0.495996	0.00688781		26	N	116.249		26	N	119.872
27	H	111.895		27	H	-0.11505	0.0205565		27	H	111.473		27	H	119.458
28	F	122.893		28	F	0.436406	0.00903726		28	F	122.308		28	F	121.523
29	V	128.647		29	V	-2.73243	0.0610933		29	V	125.869		29	V	122.118
30	D	124.942		30	D	-2.19151	0.0707015		30	D	122.412		30	D	124.16
31	E	120.651		31	E	-1.56126	0.0207063		31	E	119.166		31	E	121.365
33	D	132.616		33	D	-5.40118	0.109946		33	D	128.933		32	Y	120.556
35	T	125.322		35	T	-11.5592	0.0877777		35	T	110.137		33	D	123.462
36	I	124.917		36	I	-2.10206	0.0621193		36	I	121.01		35	T	114.352
37	E	115.086		37	E	10.3297	0.0613212		37	E	132.116		36	I	123.383
38	D	124.984		38	D	-3.61425	0.0620844		38	D	124.555		37	E	125.163
39	S	114.464		39	S	-1.23779	0.0209463		39	S	114.134		38	D	121.789
40	Y	121.552		40	Y	1.25521	0.0210393		40	Y	121.544		39	S	115.729
41	R	120.545		41	R	0.251495	0.0223523		41	R	120.218		40	Y	121.677
42	K	122.841		42	K	0.288849	0.0105196		42	K	121.979		41	R	122.691
43	Q	129.223		43	Q	-0.50357	0.0106944		43	Q	128.915		42	K	122.73
44	V	121.895		44	V	-0.256662	0.00952723		44	V	121.884		43	Q	121.784
45	V	122.46		45	V	-0.477138	0.00564329		45	V	122.161		44	V	121.812
46	I	126.17		46	I	-0.167482	0.0150397		46	I	126.014		45	V	124.501
47	D	130.123		47	D	0.346547	0.0154331		47	D	130.328		46	I	125.215
48	G	103.401		48	G	-0.0623404	0.032471		48	G	103.425		47	D	124.956
49	E	122.726		49	E	-0.144568	0.00881317		49	E	122.754		48	G	109.565
50	T	125.641		50	T	0.195397	0.00897395		50	T	125.886		49	E	120.573
51	C	125.187		51	C	-0.45254	0.00646491		51	C	124.895		50	T	115.159
52	L	123.002		52	L	-0.443306	0.00621218		52	L	122.844		51	C	121.517
53	L	123.884		53	L	0.202277	0.0136587		53	L	123.938		52	L	124.87
54	D	126.933		54	D	-1.58078	0.0210405		54	D	125.685		53	L	122.476
56	L	130.52		56	L	-0.872266	0.0119907		56	L	127.706		54	D	120.807
57	D	128.664		57	D	-1.30226	0.0377216		57	D	129.329		55	I	121.048
58	T	111.566		58	T	2.29375	0.0597343		58	T	110.214		56	L	125.788
59	A	120.322		59	A	1.12517	0.123421		59	A	121.56		57	D	121.429
60	G	114.203		60	G	-3.52784	0.0991055		60	G	108.039		58	T	114.275
61	Q	120.351		61	Q	-0.749431	0.00921399		61	Q	119.29		59	A	125.883
62	E	124.601		62	E	-1.84831	0.0544471		62	E	120.741		60	G	108.171
63	E	120.165		63	E	0.521098	0.02043		63	E	120.245		61	Q	119.78
66	A	125.505		66	A	1.49506	0.0229792		66	A	129.184		62	E	121.914
67	M	116.349		67	M	0.990456	0.0171597		67	M	117.837		63	E	121.692
68	R	119.112		68	R	0.95617	0.0113049		68	R	121.029		64	Y	121.152
69	D	117.832		69	D	0.990631	0.0169556		69	D	118.7		65	S	117.654
70	Q	116.004		70	Q	2.03157	0.02952		70	Q	117.627		66	A	125.471
71	Y	116.352		71	Y	2.44642	0.044857		71	Y	119.915		67	M	119.137
73	R	117.847		73	R	0.615385	0.0126468		73	R	115.762		68	R	121.993
74	T	108.374		74	T	0.673505	0.0115647		74	T	108.064		69	D	121.248
75	G	107.743		75	G	0.358995	0.00831613		75	G	111.145		70	Q	120.05
76	E	120.601		76	E	0.168957	0.0387488		76	E	122.074		71	Y	120.756
77	G	101.151		77	G	0.159515	0.0143165		77	G	101.027		72	M	122.131
78	F	120.999		78	F	0.306081	0.010913		78	F	121.399		73	R	122.46
79	L	127.912		79	L	-1.18375	0.0379633		79	L	126.851		74	T	115.578
80	C	125.118		80	C	-0.284994	0.00945795		80	C	124.76		75	G	111.296
81	V	126.259		81	V	0.0854576	0.024342		81	V	126.272		76	E	120.727
82	F	123.701		82	F	0.135835	0.0142502		82	F	123.716		77	G	109.618
83	A	121.481		83	A	0.210595	0.0183069		83	A	121.607		78	F	120.022
84	I	113.618		84	I	0.0827102	0.0306469		84	I	113.724		79	L	123.871
85	N	116.915		85	N	0.112433	0.0517096		85	N	117.063		80	C	120.188
86	N	119.042		86	N	0.0428533	0.0398617		86	N	119.315		81	V	122.502
88	K	124.25		88	K	-0.0055257	0.0465		88	K	124.237		82	F	123.607
89	S	114.503		89	S	-0.262044	0.0103228		89	S	114.423		83	A	126.352
90	F	125.016		90	F	0.356484	0.356484		90	F	124.723		84	I	119.961
91	E	121.728		91	E	0.144031	0.0176408		91	E	121.922		85	N	122.378
92	D	117.319		92	D	-0.386452	0.00997448		92	D	117.028		86	N	119.402
93	I	120.346		93	I	0.836076	0.0145229		93	I	120.797		87	T	114.425
94	H	117.158		94	H	-0.244329	0.0141951		94	H	117.054		88	K	123.325
95	H	116.66		95	H	0.610318	0.00836406		95	H	117.329		89	S	117.079
96	Y	119.044		96	Y	0.322223	0.0133751		96	Y	118.857		90	F	122.173
97	R	118.137		97	R	0.542386	0.0348966		97	R	118.885		91	E	121.841
98	E	116.716		98	E	0.638949	0.00991496		98	E	117.728		92	D	121.637
99	Q	120.07		99	Q	0.313202	0.0128947		99	Q	119.449		93	I	120.763
100	I	120.073		100	I	0.0658537	0.0524572		100	I	120.058		94	H	122.791
101	K	116.987		101	K	0.439844	0.00713513		101	K	117.635		95	H	121.031
102	R	118.311		102	R	-0.455398	0.00943839		102	R	117.662		96	Y	121.949
103	V	119.25		103	V	-0.897708	0.015098		103	V	118.284		97	R	123.049
104	K	116.151		104	K	0.158266	0.0169704		104	K	116.765		98	E	121.658
105	D	120.92		105	D	0.151707	0.0109145		105	D	120.844		99	Q	121.35
106	S	109.269		106	S	-0.0833886	0.0186845		106	S	109.252		100	I	122.19
107	E	121.331		107	E	0.0746209	0.0189536		107	E	121.188		101	K	125.69
108	D	120.892		108	D	0.104001	0.0183509		108	D	121.184		102	R	123.111
109	V	122.069		109	V	0.0892257	0.0129654		109	V	121.989		103	V	121.984
111	M	123.197		111	M	-0.273528	0.00881151		111	M	123.01		104	K	125.394
112	V	118.337		112	V	-0.679789	0.00829754		112	V	117.946		105	D	121.864
113	L	129.029		113	L	-0.32359	0.00974051		113	L	128.917		106	S	116.186
114	V	128.117		114	V	0.248609	0.0230955		114	V	128.216		107	E	122.193
115	G	113.424		115	G	0.129243	0.129243		115	G	113.529		108	D	121.356
117	K	112.046		117	K	0.1267	0.0225678		117	K	112.137		109	V	121.773
118	C	113.885		118	C	0.159996	0.016263		118	C	114.208		111	M	121.006
119	D	116.658		119	D	-0.281293	0.0107483		119	D	116.977		112	V	121.423
120	L	121.546		120	L	-0.06043	0.0328789		120	L	121.645		113	L	126.465
122	S	113.164		122	S	0.0947225	0.0149397		122	S	113.209		114	V	121.344
123	R	120.353		123	R	0.113851	0.019926		123	R	120.265		115	G	112.198
124	T	114.694		124	T	0.14142	0.0211002		124	T	114.318		116	N	118.977
125	V	124.215		125	V	-0.0910825	0.022044		125	V	124.309		117	K	121.849
126	D	128.423		126	D	-0.102795	0.102795		126	D	128.546		118	C	120.021
127	T	121.581		127	T	0.00195915	0.998519		127	T	121.518		119	D	122.941
128	K	120.439		128	K	0.0655166	0.0272085		128	K	120.46		120	L	123.815
129	Q	117.499		129	Q	-0.0548667	0.0218924		129	Q	117.587		122	S	115.91
130	A	122.463		130	A	0.156394	0.012803		130	A	122.522		123	R	123.016
131	Q	117.988		131	Q	-0.00849166	0.00849166		131	Q	117.938		124	T	115.61
132	D	120.427		132	D	0.0558312	0.0374203		132	D	120.52		125	V	122.568
133	L	123.636		133	L	-0.0887639	0.0222522		133	L	123.688		126	D	124.348
134	A	121.524		134	A	0.242681	0.0111103		134	A	121.67		127	T	114.865
135	R	118.245		135	R	-0.00654413	0.0202972		135	R	118.32		128	K	123.36
136	S	117.718		136	S	-0.00475436	0.0597665		136	S	117.84		129	Q	121.718
137	Y	119.857		137	Y	0.128038	0.0183548		137	Y	119.838		130	A	125.266
138	G	110.819		138	G	0.181604	0.0106517		138	G	110.955		131	Q	119.157
139	I	112.927		139	I	0.0906039	0.0253993		139	I	113.042		132	D	121.434
141	F	120.265		141	F	0.0254666	0.0254666		141	F	120.213		133	L	122.217
142	I	129.905		142	I	-0.0544357	0.0330444		142	I	130.018		134	A	124.407
143	E	125.258		143	E	-0.0710516	0.0326746		143	E	125.15		135	R	120.021
144	T	112.549		144	T	-0.424137	0.00696142		144	T	112.186		136	S	116.699
145	S	112.31		145	S	0.0701853	0.0216707		145	S	112.572		137	Y	122.006
146	A	132.27		146	A	0.0850545	0.0263348		146	A	132.529		138	G	110.451
147	K	116.361		147	K	-0.248184	0.0105018		147	K	116.248		139	I	121.599
148	T	106.149		148	T	0.0708524	0.0270634		148	T	106.487		141	F	120.746
149	R	119.703		149	R	-0.688687	0.0109249		149	R	119.686		142	I	122.807
150	Q	124.254		150	Q	0.0613828	0.0238087		150	Q	124.359		143	E	125.377
151	G	115.379		151	G	0.127386	0.127386		151	G	115.447		144	T	115.592
152	V	120.388		152	V	0.333673	0.00803685		152	V	120.69		145	S	118.304
153	D	117.12		153	D	-0.195151	0.0233392		153	D	117.186		146	A	126.026
154	D	116.137		154	D	0.160901	0.012995		154	D	116.342		147	K	120.323
155	A	124.806		155	A	0.0981766	0.0230982		155	A	124.93		148	T	115.355
156	F	112.893		156	F	0.131949	0.0162933		156	F	112.962		149	R	123.553
157	Y	119.397		157	Y	0.282146	0.00800486		157	Y	119.644		150	Q	121.554
158	T	116.458		158	T	-0.0923005	0.0923005		158	T	116.568		151	G	110.556
159	L	121.952		159	L	0.044095	0.030228		159	L	121.974		152	V	119.574
160	V	119.718		160	V	-0.0465404	0.0708243		160	V	119.7		153	D	123.863
161	R	118.605		161	R	-0.241588	0.01523		161	R	119.054		154	D	120.987
162	E	119.407		162	E	-0.102344	0.0170509		162	E	119.652		155	A	123.265
163	I	123.023		163	I	0.0514519	0.0388544		163	I	123.19		156	F	118.264
164	R	119.854		164	R	-0.255024	0.0117278		164	R	119.488		157	Y	121.757
165	K	117.09		165	K	-0.24476	0.00704198		165	K	117.318		158	T	115.962
166	H	117.443		166	H	-0.131097	0.131097		166	H	117.754		159	L	124.582
167	K	119.234		167	K	0.159523	0.0121647		167	K	118.979		160	V	121.222
168	E	119.899		168	E	0.179456	0.00734734		168	E	119.792		161	R	124.744
169	K	126.606		169	K	0.0722848	0.0172397		169	K	126.609		162	E	122.358
													163	I	122.026
													164	R	125.368
													165	K	122.958
													166	H	121.022
													167	K	123.058
													168	E	122.66

## Sheet: G12D
kRas G12D + GTP Ground State				kRas G12D + GTP Excited State					kRas G12D + GDP				kRas G12D Random Coil
Num	Res	15N CS (ppm)		Num	Res	Δϖ (ppm)	Δϖ error (ppm)		Num	Res	15N CS (ppm)		Num	Res	15N CS (ppm)
0	A	124.482		0	A	-0.0985224	0.0331573		0	A	124.443		0	A	123.728
1	M	120.092		2	T	-0.243936	0.0104054		1	M	120.114		1	M	119.044
2	T	122.676		3	E	0.0644836	0.0376457		2	T	122.967		2	T	114.898
3	E	126.843		4	Y	0.267411	0.011893		3	E	126.917		3	E	122.979
4	Y	122.27		5	K	-0.154106	0.0185734		4	Y	121.848		4	Y	121.114
5	K	123.76		6	L	0.469264	0.0107856		5	K	124.63		5	K	123.021
6	L	126.121		7	V	-0.391124	0.0093677		6	L	126.832		6	L	123.613
7	V	122.18		8	V	-1.14248	0.0267757		7	V	120.494		7	V	121.313
8	V	129.711		9	V	0.730092	0.0121387		8	V	129.274		8	V	124.449
9	V	120.205		10	G	0.346896	0.033039		9	V	121.042		9	V	124.721
10	G	108.338		11	A	1.31548	0.027237		10	G	107.794		10	G	113.135
11	A	120.637		12	D	3.13744	0.0381729		11	A	124.45		11	A	123.658
12	D	114.717		13	G	3.07415	0.0884633		12	D	118.976		12	D	119.05
13	G	106.737		14	V	-0.40274	0.00978908		13	G	113.239		13	G	109.301
14	V	112.536		16	K	0.629474	0.0211322		14	V	114.285		14	V	119.205
15	G	107.919		17	S	-1.38971	0.0285181		15	G	110.53		15	G	112.704
16	K	122.996		18	A	0.305963	0.0234349		16	K	126.232		16	K	121.237
17	S	120.662		19	L	0.265413	0.0165112		17	S	120.537		17	S	117.143
18	A	125.986		20	T	0.698671	0.0250428		18	A	125.692		18	A	125.849
19	L	120.295		21	I	-0.775029	0.0240973		19	L	120.538		19	L	120.839
20	T	117.46		22	Q	-0.448807	0.0211783		20	T	117.072		20	T	114.645
21	I	121.572		23	L	-0.597023	0.0824044		21	I	120.868		21	I	122.958
22	Q	121.068		24	I	0.337584	0.0181993		23	L	120.886		22	Q	124.319
23	L	120.865		25	Q	-0.416069	0.0167814		24	I	114.218		23	L	123.867
24	I	114.094		26	N	-0.590791	0.00987273		25	Q	116.109		24	I	121.422
25	Q	116.379		27	H	-0.080213	0.0605914		26	N	116.243		25	Q	123.841
26	N	117.004		28	F	-0.568535	0.0107792		27	H	111.222		26	N	119.872
27	H	111.913		29	V	-3.2942	0.100977		28	F	122.342		27	H	119.458
28	F	122.92		30	D	-2.75747	0.0537599		29	V	126.415		28	F	121.523
29	V	128.867		31	E	-1.76747	0.0134975		30	D	122.346		29	V	122.118
30	D	125.055		32	Y	0.411367	0.0195585		31	E	119.216		30	D	124.16
31	E	120.603		33	D	-6.43756	0.097094		32	Y	125.489		31	E	121.365
32	Y	121.459		35	T	-11.5271	0.0581751		33	D	128.627		32	Y	120.556
33	D	132.742		36	I	-2.00698	0.0550525		35	T	110.397		33	D	123.462
35	T	125.401		37	E	10.3535	0.0403586		36	I	120.942		35	T	114.352
36	I	124.684		38	D	-4.09464	0.0504761		37	E	131.931		36	I	123.383
37	E	114.601		39	S	-1.15902	0.0206827		38	D	124.326		37	E	125.163
38	D	125.253		40	Y	1.19828	0.020236		39	S	114.106		38	D	121.789
39	S	114.483		41	R	0.166015	0.0340123		40	Y	121.427		39	S	115.729
40	Y	121.608		42	K	-0.318295	0.0100105		41	R	120.192		40	Y	121.677
41	R	120.521		43	Q	-0.628169	0.010925		42	K	122.015		41	R	122.691
42	K	122.866		44	V	-0.321621	0.00921459		43	Q	128.938		42	K	122.73
43	Q	129.243		45	V	-0.543048	0.00662182		44	V	121.896		43	Q	121.784
44	V	121.931		46	I	0.253407	0.0186743		45	V	122.222		44	V	121.812
45	V	122.517		47	D	0.41374	0.0202894		46	I	126.016		45	V	124.501
46	I	126.231		48	G	-0.100433	0.0307792		47	D	130.326		46	I	125.215
47	D	130.096		49	E	-0.182074	0.0119103		48	G	103.433		47	D	124.956
48	G	103.421		50	T	0.238047	0.0119006		49	E	122.763		48	G	109.565
49	E	122.757		51	C	-0.564034	0.0091982		50	T	125.873		49	E	120.573
50	T	125.633		52	L	-0.550182	0.0102961		51	C	124.917		50	T	115.159
51	C	125.249		53	L	-0.193654	0.0233038		52	L	122.9		51	C	121.517
52	L	123.089		54	D	-1.79554	0.0285646		53	L	123.947		52	L	124.87
53	L	123.918		56	L	-0.917276	0.0180362		54	D	125.673		53	L	122.476
54	D	127.083		57	D	-1.7644	0.0442947		55	I	123.894		54	D	120.807
55	I	124.478		58	T	2.53365	0.0639105		56	L	127.705		55	I	121.048
56	L	130.582		59	A	3.58797	0.0535715		57	D	129.151		56	L	125.788
57	D	128.703		60	G	-4.56218	0.0631793		58	T	110.344		57	D	121.429
58	T	111.789		61	Q	-0.782823	0.0227892		59	A	122.589		58	T	114.275
59	A	119.966		62	E	-3.32535	0.0778095		60	G	110.531		59	A	125.883
60	G	114.501		63	E	0.999045	0.0269247		61	Q	119.246		60	G	108.171
61	Q	120.184		64	Y	2.04198	0.0499529		62	E	120.539		61	Q	119.78
62	E	126.267		65	S	-0.180314	0.023831		63	E	120.569		62	E	121.914
63	E	119.868		66	A	0.995721	0.0266696		64	Y	120.461		63	E	121.692
64	Y	117.674		67	M	1.77977	0.0371801		65	S	119.502		64	Y	121.152
65	S	118.199		68	R	2.00469	0.075312		66	A	128.458		65	S	117.654
66	A	125.392		69	D	0.913036	0.0218445		67	M	117.747		66	A	125.471
67	M	115.801		70	Q	3.1851	0.0291072		69	D	118.509		67	M	119.137
68	R	118.32		71	Y	3.20974	0.0366883		71	Y	120.13		68	R	121.993
69	D	117.146		72	M	-3.9033	0.0493898		72	M	118.831		69	D	121.248
70	Q	115.205		73	R	-0.617297	0.0142748		73	R	115.665		70	Q	120.05
71	Y	116.139		74	T	0.984407	0.019248		74	T	108.167		71	Y	120.756
72	M	122.527		75	G	0.63278	0.017461		75	G	111.226		72	M	122.131
73	R	117.017		77	G	0.148101	0.0166525		76	E	121.869		73	R	122.46
74	T	108.372		78	F	0.412262	0.0130857		77	G	101.003		74	T	115.578
75	G	107.765		79	L	-1.35438	0.0258596		78	F	121.406		75	G	111.296
76	E	120.485		80	C	-0.441037	0.0114351		79	L	126.961		76	E	120.727
77	G	101.145		81	V	0.198714	0.025128		80	C	124.764		77	G	109.618
78	F	120.983		82	F	-0.207824	0.0219115		81	V	126.392		78	F	120.022
79	L	128.176		84	I	0.162338	0.0290304		82	F	123.523		79	L	123.871
80	C	125.167		86	N	-0.0987215	0.0454166		83	A	121.524		80	C	120.188
81	V	126.327		88	K	-0.349847	0.0113284		84	I	113.588		81	V	122.502
82	F	123.705		89	S	-0.361179	0.0155304		85	N	117.148		82	F	123.607
83	A	121.548		90	F	-0.475637	0.0116312		86	N	119.426		83	A	126.352
84	I	113.437		91	E	-0.128289	0.0289301		87	T	124.504		84	I	119.961
85	N	117.157		92	D	-0.656164	0.0136083		88	K	124.313		85	N	122.378
86	N	119.313		93	I	1.09454	0.0176409		89	S	114.468		86	N	119.402
87	T	124.365		94	H	0.368707	0.0264684		90	F	124.596		87	T	114.425
88	K	124.653		95	H	0.829125	0.015385		91	E	121.938		88	K	123.325
89	S	114.546		96	Y	0.374468	0.01328		92	D	117.147		89	S	117.079
90	F	125.121		98	E	0.914094	0.0124807		93	I	120.821		90	F	122.173
91	E	121.746		99	Q	-0.427836	0.00784302		94	H	116.946		91	E	121.841
92	D	117.67		101	K	0.607216	0.0102429		95	H	117.334		92	D	121.637
93	I	120.178		102	R	-0.644915	0.0114903		96	Y	118.925		93	I	120.763
94	H	117.241		103	V	-1.24403	0.0292676		97	R	118.915		94	H	122.791
95	H	116.501		104	K	-0.35103	0.0168334		98	E	117.681		95	H	121.031
96	Y	119.273		105	D	-0.178225	0.0121774		99	Q	119.523		96	Y	121.949
97	R	118.239		106	S	-0.0694297	0.0493505		100	I	120.026		97	R	123.049
98	E	116.453		107	E	0.0680309	0.037463		102	R	117.687		98	E	121.658
99	Q	120.349		108	D	0.104829	0.0187066		103	V	118.135		99	Q	121.35
100	I	120.202		109	V	-0.109012	0.0236428		104	K	116.724		100	I	122.19
101	K	116.869		111	M	-0.268076	0.0126276		105	D	120.855		101	K	125.69
102	R	118.453		112	V	-0.647744	0.0101887		106	S	109.221		102	R	123.111
103	V	119.667		113	L	-0.446355	0.0141126		107	E	121.204		103	V	121.984
104	K	116.017		114	V	-0.235447	0.0220421		108	D	121.29		104	K	125.394
105	D	120.991		115	G	0.142617	0.0236715		109	V	121.996		105	D	121.864
106	S	109.275		116	N	-0.112992	0.0364493		111	M	123.07		106	S	116.186
107	E	121.368		117	K	-0.140065	0.0411727		112	V	117.977		107	E	122.193
108	D	120.902		118	C	0.198182	0.0225942		113	L	128.879		108	D	121.356
109	V	122.141		119	D	0.390495	0.0383967		114	V	128.271		109	V	121.773
111	M	123.195		120	L	0.10927	0.0212703		115	G	113.46		111	M	121.006
112	V	118.396		122	S	0.123845	0.0181053		116	N	121.565		112	V	121.423
113	L	129.099		123	R	-0.158483	0.0205003		117	K	112.052		113	L	126.465
114	V	128.223		124	T	0.0307155	0.126574		118	C	114.228		114	V	121.344
115	G	113.398		125	V	-0.0911121	0.0327544		119	D	116.991		115	G	112.198
116	N	121.562		126	D	-0.0342421	0.0513793		120	L	121.679		116	N	118.977
117	K	112.047		128	K	-0.00362896	0.104746		122	S	113.199		117	K	121.849
118	C	113.882		129	Q	-0.117881	0.0164948		123	R	120.207		118	C	120.021
119	D	116.629		131	Q	0.234359	0.0110065		124	T	114.182		119	D	122.941
120	L	121.62		133	L	-0.0970859	0.0217405		125	V	124.308		120	L	123.815
122	S	113.214		134	A	0.250404	0.0129111		126	D	128.561		122	S	115.91
123	R	120.356		136	S	-0.116798	0.0129508		127	T	121.507		123	R	123.016
124	T	114.647		137	Y	-0.15567	0.0196277		128	K	120.492		124	T	115.61
125	V	124.292		138	G	0.133797	0.020762		129	Q	117.607		125	V	122.568
126	D	128.483		139	I	0.111877	0.0232267		130	A	122.511		126	D	124.348
127	T	121.606		141	F	0.273654	0.0174292		131	Q	117.901		127	T	114.865
128	K	120.496		142	I	-0.0452546	0.0631208		132	D	120.532		128	K	123.36
129	Q	117.565		143	E	-0.0791784	0.0319486		133	L	123.695		129	Q	121.718
130	A	122.462		144	T	-0.438381	0.011067		134	A	121.688		130	A	125.266
131	Q	117.986		145	S	0.183521	0.0216359		135	R	118.334		131	Q	119.157
132	D	120.487		146	A	0.0723072	0.0467196		136	S	117.751		132	D	121.434
133	L	123.692		147	K	-0.274895	0.014572		137	Y	119.881		133	L	122.217
134	A	121.509		148	T	0.244736	0.0423331		138	G	110.992		134	A	124.407
135	R	118.236		149	R	-0.783623	0.0150947		139	I	113.075		135	R	120.021
136	S	117.747		150	Q	0.0725502	0.0399659		141	F	120.213		136	S	116.699
137	Y	119.952		151	G	-0.0901803	0.0240834		142	I	130.054		137	Y	122.006
138	G	110.816		152	V	0.331471	0.0104231		143	E	125.181		138	G	110.451
139	I	112.967		154	D	0.231677	0.0118694		144	T	112.205		139	I	121.599
141	F	120.277		155	A	0.11983	0.0175601		145	S	112.602		141	F	120.746
142	I	129.981		156	F	0.160809	0.0197189		146	A	132.603		142	I	122.807
143	E	125.236		157	Y	0.39411	0.0115533		147	K	116.292		143	E	125.377
144	T	112.598		158	T	0.151644	0.0203441		148	T	106.51		144	T	115.592
145	S	112.324		159	L	-0.121249	0.0219009		149	R	119.856		145	S	118.304
146	A	132.322		160	V	0.162807	0.0254091		150	Q	124.35		146	A	126.026
147	K	116.401		161	R	0.222948	0.018553		151	G	115.435		147	K	120.323
148	T	106.189		162	E	0.0491305	0.0622763		152	V	120.643		148	T	115.355
149	R	119.85		163	I	-0.105383	0.0342967		153	D	117.19		149	R	123.553
150	Q	124.277		164	R	0.335032	0.0141779		154	D	116.37		150	Q	121.554
151	G	115.403		165	K	-0.2933	0.008921		155	A	124.941		151	G	110.556
152	V	120.39		166	H	-0.15362	0.0192784		156	F	112.997		152	V	119.574
153	D	117.173		167	K	0.14721	0.0185395		157	Y	119.649		153	D	123.863
154	D	116.139		168	E	0.195366	0.00937968		158	T	116.553		154	D	120.987
155	A	124.855		169	K	0.0134605	0.133939		159	L	121.969		155	A	123.265
156	F	112.934							160	V	119.686		156	F	118.264
157	Y	119.392							161	R	119.088		157	Y	121.757
158	T	116.497							162	E	119.669		158	T	115.962
159	L	121.987							163	I	123.247		159	L	124.582
160	V	119.758							164	R	119.518		160	V	121.222
161	R	118.6							165	K	117.307		161	R	124.744
162	E	119.428							167	K	119.152		162	E	122.358
163	I	123.061							168	E	119.911		163	I	122.026
164	R	119.933							169	K	126.633		164	R	125.368
165	K	117.105											165	K	122.958
166	H	117.411											166	H	121.022
167	K	119.212											167	K	123.058
168	E	119.88											168	E	122.66
169	K	126.603

## Sheet: G12C
kRas G12C + GTP Ground State				kRas G12C + GTP Excited State					kRas G12C + GDP				kRas G12C Random Coil
Num	Res	15N CS (ppm)		Num	Res	Δϖ (ppm)	Δϖ error (ppm)		Num	Res	15N CS (ppm)		Num	Res	15N CS (ppm)
0	A	124.49		0	A	-0.431301	0.0244925		0	A	124.441		0	A	123.728
1	M	120.103		1	M	-0.273953	0.0168554		1	M	120.12		1	M	119.044
2	T	122.72		2	T	-0.181613	0.0243866		2	T	122.987		2	T	114.898
3	E	126.848		3	E	0.118134	0.0301012		3	E	126.898		3	E	122.979
4	Y	122.23		4	Y	0.214368	0.0260203		4	Y	121.827		4	Y	121.114
5	K	123.74		5	K	0.0926739	0.052093		5	K	124.701		5	K	123.021
6	L	126.197		6	L	0.443494	0.0172372		6	L	126.817		6	L	123.613
7	V	122.172		7	V	0.417972	0.0132774		7	V	120.437		7	V	121.313
8	V	129.537		8	V	-1.08976	0.0210033		8	V	129.161		8	V	124.449
9	V	120.057		9	V	0.854895	0.0117318		9	V	120.827		9	V	124.721
10	G	108.095		10	G	0.326044	0.0427951		10	G	107.692		10	G	113.02
11	A	121.139		11	A	1.08276	0.0155052		11	A	124.152		11	A	123.868
12	C	116.191		12	C	1.2957	0.0129806		12	C	120.096		12	C	118.441
13	G	108.515		13	G	2.99145	0.0348036		13	G	119.649		13	G	111.429
14	V	112.732		14	V	-0.520236	0.0156295		14	V	113.992		14	V	119.635
15	G	107.651		15	G	0.376216	0.0296175		15	G	109.849		15	G	112.704
16	K	122.953		16	K	0.620333	0.0312626		16	K	125.694		16	K	121.237
17	S	120.505		17	S	-0.917248	0.0214962		17	S	120.767		17	S	117.143
18	A	125.966		18	A	0.262417	0.0376795		18	A	125.376		18	A	125.849
19	L	120.294		19	L	0.264393	0.0205673		19	L	120.545		19	L	120.839
20	T	117.45		20	T	-0.648457	0.019867		20	T	117.039		20	T	114.645
21	I	121.531		21	I	-0.536634	0.0294012		21	I	120.882		21	I	122.958
22	Q	121.087		22	Q	0.339772	0.0284836		22	Q	120.976		22	Q	124.319
23	L	120.828		23	L	0.375082	0.0210881		23	L	120.862		23	L	123.867
24	I	114.073		24	I	0.456102	0.0280657		24	I	114.208		24	I	121.422
25	Q	116.372		25	Q	-0.392349	0.0218044		25	Q	116.145		25	Q	123.841
26	N	117.025		26	N	-0.517275	0.0126468		26	N	116.233		26	N	119.872
27	H	111.916		27	H	0.296242	0.0244608		27	H	111.273		27	H	119.458
28	F	122.996		28	F	-0.527614	0.0134296		28	F	122.334		28	F	121.523
29	V	128.768		29	V	-2.85312	0.0291853		29	V	126.31		29	V	122.118
30	D	125.058		30	D	-2.38653	0.0303363		30	D	122.424		30	D	124.16
31	E	120.621		31	E	-1.43793	0.00812327		31	E	119.174		31	E	121.365
32	Y	121.548		33	D	-5.89783	0.0405378		32	Y	126.238		32	Y	120.556
33	D	132.79		35	T	-11.9082	0.0466336		33	D	129.016		33	D	123.462
35	T	125.222		36	I	-2.94115	0.0374993		35	T	109.661		35	T	114.352
36	I	125.402		37	E	10.2923	0.0238674		36	I	120.915		36	I	123.383
37	E	115.181		38	D	-3.59357	0.0362405		37	E	132.965		37	E	125.163
38	D	124.937		39	S	-1.3332	0.0180468		38	D	125.012		38	D	121.789
39	S	114.54		40	Y	1.37945	0.0207142		39	S	114.198		39	S	115.729
40	Y	121.574		41	R	-0.297285	0.0289881		40	Y	121.232		40	Y	121.677
41	R	120.545		42	K	0.37995	0.0161004		41	R	120.154		41	R	122.691
42	K	122.88		43	Q	0.531462	0.0213565		42	K	121.923		42	K	122.73
43	Q	129.217		44	V	0.327354	0.0159068		43	Q	128.963		43	Q	121.784
44	V	121.922		45	V	-0.460143	0.0089334		44	V	121.896		44	V	121.812
45	V	122.422		46	I	0.198706	0.028582		45	V	122.204		45	V	124.501
46	I	126.189		47	D	-0.387234	0.0386541		46	I	126.01		46	I	125.215
47	D	130.128		48	G	-0.261966	0.0282051		47	D	130.308		47	D	124.956
48	G	103.438		49	E	-0.246574	0.0182324		48	G	103.441		48	G	109.565
49	E	122.78		50	T	0.262037	0.0203872		49	E	122.782		49	E	120.573
50	T	125.687		51	C	0.460024	0.0121997		50	T	125.888		50	T	115.159
51	C	125.224		52	L	-0.387904	0.0145443		51	C	124.935		51	C	121.517
52	L	123.009		53	L	-0.200158	0.0356043		52	L	122.915		52	L	124.87
53	L	123.867		54	D	-1.52713	0.0151833		53	L	123.942		53	L	122.476
54	D	126.922		56	L	-0.895009	0.0182348		54	D	125.745		54	D	120.807
55	I	124.414		57	D	-1.35548	0.0312318		55	I	123.97		55	I	121.048
56	L	130.551		58	T	2.42208	0.028331		56	L	127.55		56	L	125.788
57	D	128.678		59	A	3.85086	0.0343863		57	D	129.513		57	D	121.429
58	T	111.501		60	G	-2.01598	0.0344546		58	T	109.863		58	T	114.275
59	A	120.324		62	E	-2.28709	0.0546564		59	A	121.194		59	A	125.883
60	G	112.867		63	E	0.44018	0.0605277		60	G	107.956		60	G	108.171
62	E	125.752		66	A	1.36573	0.0232085		61	Q	119.219		61	Q	119.78
63	E	120.418		67	M	0.875309	0.0145354		62	E	120.817		62	E	121.914
65	S	118.248		70	Q	1.87205	0.0236638		63	E	120.335		63	E	121.692
66	A	125.604		71	Y	2.23482	0.0230022		64	Y	121.142		64	Y	121.152
67	M	116.745		74	T	0.554439	0.017326		65	S	119.904		65	S	117.654
68	R	119.519		75	G	0.248526	0.0294507		66	A	129.354		66	A	125.471
69	D	118.214		76	E	0.104084	0.0999649		67	M	117.923		67	M	119.137
70	Q	116.273		77	G	0.278249	0.0297301		68	R	121.045		68	R	121.993
71	Y	116.581		78	F	0.317161	0.0246042		69	D	118.748		69	D	121.248
73	R	117.271		79	L	-1.07943	0.0139624		70	Q	117.621		70	Q	120.05
74	T	108.586		80	C	0.287314	0.0175238		71	Y	119.956		71	Y	120.756
75	G	108.043		81	V	0.206595	0.0309555		72	M	119.026		72	M	122.131
76	E	120.754		82	F	0.0826094	0.0692875		73	R	115.756		73	R	122.46
77	G	101.177		83	A	-0.155351	0.0503258		74	T	107.97		74	T	115.578
78	F	121.086		84	I	-0.115537	0.0689504		75	G	111.357		75	G	111.296
79	L	127.839		85	N	0.109389	0.0538805		76	E	122.046		76	E	120.727
80	C	125.089		86	N	0.198505	0.02674		77	G	100.954		77	G	109.618
81	V	126.24		88	K	-0.182132	0.0235069		78	F	121.407		78	F	120.022
82	F	123.755		89	S	0.344363	0.0199455		79	L	126.798		79	L	123.871
83	A	121.503		90	F	-0.314563	0.0227483		80	C	124.75		80	C	120.188
84	I	113.616		91	E	0.299465	0.0213678		81	V	126.24		81	V	122.502
85	N	116.976		92	D	-0.421099	0.0173264		82	F	123.767		82	F	123.607
86	N	119.09		93	I	0.658997	0.0168351		83	A	121.591		83	A	126.352
87	T	124.414		94	H	-0.275302	0.0310099		84	I	113.695		84	I	119.961
88	K	124.273		95	H	0.625004	0.0144924		85	N	117.103		85	N	122.378
89	S	114.548		96	Y	0.229196	0.0227963		86	N	119.407		86	N	119.402
90	F	124.997		97	R	0.61809	0.0144729		87	T	124.691		87	T	114.425
91	E	121.733		98	E	0.466894	0.0155258		88	K	124.248		88	K	123.325
92	D	117.375		99	Q	0.236819	0.0256411		89	S	114.466		89	S	117.079
93	I	120.348		100	I	0.00961474	0.148273		90	F	124.764		90	F	122.173
94	H	117.188		102	R	-0.441952	0.0113473		91	E	121.978		91	E	121.841
95	H	116.698		103	V	-0.765653	0.0155359		92	D	117.031		92	D	121.637
96	Y	118.94		104	K	0.0387288	0.100702		93	I	120.716		93	I	120.763
97	R	118.187		105	D	0.25243	0.0173605		94	H	116.96		94	H	122.791
98	E	116.851		106	S	-0.157477	0.0292702		95	H	117.317		95	H	121.031
99	Q	119.983		107	E	0.121865	0.0385312		96	Y	118.85		96	Y	121.949
100	I	120.071		108	D	0.140168	0.0338767		97	R	118.876		97	R	123.049
101	K	117.016		109	V	0.210846	0.0149351		98	E	117.749		98	E	121.658
102	R	118.359		111	M	-0.426325	0.0143209		99	Q	119.42		99	Q	121.35
103	V	119.124		112	V	-0.623575	0.0114967		100	I	120.035		100	I	122.19
104	K	116.209		113	L	-0.370606	0.0203632		101	K	117.633		101	K	125.69
105	D	120.894		114	V	-0.257487	0.0229841		102	R	117.658		102	R	123.111
106	S	109.266		115	G	0.240852	0.0287594		103	V	118.22		103	V	121.984
107	E	121.304		117	K	0.163872	0.0419486		104	K	116.79		104	K	125.394
108	D	120.999		118	C	0.224169	0.0315104		105	D	120.821		105	D	121.864
109	V	122.063		119	D	0.264871	0.0286742		106	S	109.239		106	S	116.186
111	M	123.375		120	L	0.188211	0.0259412		107	E	121.185		107	E	122.193
112	V	118.398		122	S	-0.161965	0.0276362		108	D	121.268		108	D	121.356
113	L	129.055		123	R	0.208183	0.0205176		109	V	121.994		109	V	121.773
114	V	128.192		124	T	-0.0649061	0.105531		111	M	123.066		111	M	121.006
115	G	113.473		125	V	-0.193235	0.0270268		112	V	117.969		112	V	121.423
116	N	121.568		126	D	0.173899	0.0283358		113	L	128.949		113	L	126.465
117	K	112.052		127	T	-0.201688	0.025816		114	V	128.254		114	V	121.344
118	C	113.957		128	K	0.0430644	0.0589538		115	G	113.559		115	G	112.198
119	D	116.673		129	Q	-0.166275	0.0232445		116	N	121.56		116	N	118.977
120	L	121.576		130	A	-0.195412	0.0247305		117	K	112.176		117	K	121.849
122	S	113.176		131	Q	-0.16106	0.0243431		118	C	114.217		118	C	120.021
123	R	120.349		132	D	0.157274	0.0285639		119	D	117.035		119	D	122.941
124	T	114.67		133	L	-0.00237732	0.0991882		120	L	121.665		120	L	123.815
125	V	124.269		134	A	0.197528	0.0294047		122	S	113.199		122	S	115.91
126	D	128.494		135	R	0.151396	0.03214		123	R	120.229		123	R	123.016
127	T	121.614		136	S	0.10864	0.0310425		124	T	114.234		124	T	115.61
128	K	120.479		137	Y	0.131548	0.0460476		125	V	124.307		125	V	122.568
129	Q	117.543		138	G	0.122431	0.0449096		126	D	128.559		126	D	124.348
130	A	122.48		139	I	0.00263087	0.0977097		127	T	121.502		127	T	114.865
131	Q	117.99		141	F	0.103425	0.040013		128	K	120.483		128	K	123.36
132	D	120.482		142	I	-0.10888	0.0467188		129	Q	117.61		129	Q	121.718
133	L	123.673		143	E	0.194674	0.0292363		130	A	122.511		130	A	125.266
134	A	121.554		144	T	0.370676	0.0163028		131	Q	117.914		131	Q	119.157
135	R	118.27		145	S	0.265075	0.0354668		132	D	120.533		132	D	121.434
136	S	117.751		146	A	-0.133047	0.0474364		133	L	123.689		133	L	122.217
137	Y	119.948		147	K	-0.28977	0.0219089		134	A	121.678		134	A	124.407
138	G	110.85		148	T	0.17553	0.0423224		135	R	118.329		135	R	120.021
139	I	112.97		150	Q	-0.230374	0.0252784		136	S	117.757		136	S	116.699
141	F	120.279		151	G	-0.197	0.0258184		137	Y	119.883		137	Y	122.006
142	I	129.919		152	V	0.283291	0.0224127		138	G	110.976		138	G	110.451
143	E	125.292		153	D	-0.268422	0.0173109		139	I	113.059		139	I	121.599
144	T	112.549		154	D	-0.192815	0.0201642		141	F	120.213		141	F	120.746
145	S	112.322		155	A	0.133954	0.0281787		142	I	130.02		142	I	122.807
146	A	132.31		156	F	0.149512	0.0340588		143	E	125.19		143	E	125.377
147	K	116.366		157	Y	0.251454	0.0201027		144	T	112.126		144	T	115.592
148	T	106.186		158	T	-0.156275	0.0418489		145	S	112.62		145	S	118.304
149	R	119.685		159	L	0.208444	0.0265297		146	A	132.534		146	A	126.026
150	Q	124.294		160	V	0.234396	0.0250493		147	K	116.29		147	K	120.323
151	G	115.436		161	R	0.152612	0.0385211		148	T	106.51		148	T	115.355
152	V	120.453		162	E	-0.172088	0.0314701		149	R	119.777		149	R	123.553
153	D	117.15		163	I	-0.239195	0.027764		150	Q	124.359		150	Q	121.554
154	D	116.152		164	R	0.28219	0.0204492		151	G	115.435		151	G	110.556
155	A	124.887		166	H	0.0649819	0.0455397		152	V	120.673		152	V	119.574
156	F	112.939		167	K	-0.158258	0.019463		153	D	117.168		153	D	123.863
157	Y	119.445		168	E	0.158375	0.0205653		154	D	116.346		154	D	120.987
158	T	116.526		169	K	-0.247845	0.0196247		155	A	124.962		155	A	123.265
159	L	121.972							156	F	112.997		156	F	118.264
160	V	119.749							157	Y	119.645		157	Y	121.757
161	R	118.668							158	T	116.554		158	T	115.962
162	E	119.454							159	L	121.955		159	L	124.582
163	I	123.11							160	V	119.673		160	V	121.222
164	R	119.876							161	R	119.097		161	R	124.744
165	K	117.081							162	E	119.688		162	E	122.358
166	H	117.421							163	I	123.233		163	I	122.026
167	K	119.233							164	R	119.492		164	R	125.368
168	E	119.881							165	K	117.304		165	K	122.958
169	K	126.604							166	H	117.677		166	H	121.022
									167	K	119.09		167	K	123.058
									168	E	119.849		168	E	122.66
									169	K	126.617
