# Supplementary material for: Excited-state observation of active K-Ras reveals differential structural dynamics of wild-type versus oncogenic G12D and G12C mutants
Source: Nat Struct Mol Biol. 2023 Aug 28;30(10):1446–55. doi: 10.1038/s41594-023-01070-z (PMC10584678; doi:10.1038/s41594-023-01070-z)
Supplement: Supplementary file 6 — Numerical source data. [file 41594_2023_1070_MOESM6_ESM.xlsx]

## Sheet: Kras+GTP S2 NASR
Residue_number	Amino_acids	WT_S2_NASR	WT_S2_NASR_err	G12D_S2_NASR	G12D_S2_NASR_err	G12C_S2_NASR	G12C_S2_NASR_err
0	A	0.1770	0.0021	0.1371	0.0035	0.1624	0.0030
1	M	0.4124	0.0041			0.3961	0.0049
2	T	0.6775	0.0075	0.6328	0.0086	0.6844	0.0093
3	E	0.844	0.015	0.809	0.018	0.842	0.016
4	Y	0.820	0.015	0.805	0.023	0.832	0.015
5	K	0.842	0.014	0.807	0.019	0.847	0.018
6	L	0.891	0.024	0.854	0.037	0.935	0.024
7	V	0.830	0.017	0.873	0.020	0.848	0.015
8	V	0.97	0.10	0.892	0.096	0.866	0.059
9	V	0.874	0.025	0.858	0.037	0.876	0.024
10	G	0.849	0.057	0.931	0.072	0.976	0.052
11	A	0.885	0.053	0.880	0.078	0.840	0.034
12	G_or_D_or_C	0.749	0.062	0.882	0.076	0.823	0.021
13	G	0.852	0.066	0.95	0.16	0.908	0.078
14	V	0.904	0.016	0.886	0.026	0.919	0.017
15	G	0.928	0.024	0.957	0.060	0.875	0.037
16	K	0.960	0.085	0.882	0.094	0.882	0.065
17	S	0.908	0.045	0.881	0.080	0.875	0.042
18	A	0.965	0.074	0.871	0.064	0.952	0.038
19	L	0.880	0.014	0.874	0.028	0.885	0.015
20	T	0.882	0.050	0.883	0.097	0.863	0.032
21	I	0.980	0.072			0.942	0.047
22	Q	0.860	0.039	0.926	0.052	0.835	0.030
23	L	0.944	0.024	0.932	0.033	0.877	0.023
24	I	0.853	0.039	0.872	0.046	0.847	0.030
25	Q	0.860	0.031	0.867	0.049	0.840	0.027
26	N	0.858	0.016	0.822	0.027	0.845	0.015
27	H	0.853	0.021	0.784	0.026	0.900	0.016
28	F	0.808	0.024	0.879	0.034	0.811	0.017
29	V	0.823	0.094	1.00	0.13	0.919	0.059
30	D	0.78	0.15			0.924	0.073
31	E	0.708	0.013	0.677	0.016	0.738	0.011
32	Y			0.852	0.029
33	D					0.81	0.10
34	P
35	T			0.80	0.17	0.882	0.087
36	I	0.73	0.12			0.723	0.092
37	E	0.90	0.13	0.832	0.093	0.817	0.060
38	D	0.78	0.12	0.73	0.11	0.742	0.056
39	S	0.773	0.045	0.682	0.045	0.805	0.029
40	Y	0.855	0.079	0.879	0.067	0.737	0.030
41	R	0.830	0.030	0.768	0.031	0.736	0.025
42	K	0.814	0.013	0.818	0.021	0.804	0.013
43	Q	0.867	0.024	0.795	0.036	0.884	0.025
44	V	0.862	0.014	0.823	0.018	0.869	0.013
45	V	0.812	0.012	0.784	0.017	0.776	0.011
46	I	0.895	0.021	0.781	0.033	0.853	0.021
47	D	0.884	0.041	0.881	0.070	0.854	0.046
48	G	0.886	0.024	0.894	0.030	0.888	0.032
49	E	0.871	0.011	0.881	0.013	0.892	0.014
50	T	0.856	0.014	0.820	0.020	0.797	0.014
51	C	0.850	0.017	0.880	0.025	0.869	0.016
52	L	0.867	0.018	0.810	0.027	0.842	0.016
53	L	0.885	0.024	0.867	0.037	0.818	0.021
54	D	0.926	0.069	0.894	0.088	0.809	0.044
55	I
56	L	0.894	0.047	0.951	0.077	0.862	0.042
57	D	0.76	0.14	0.76	0.17	0.791	0.082
58	T	0.700	0.086	0.861	0.097	0.880	0.055
59	A			0.72	0.11	0.825	0.058
60	G	0.97	0.19	0.77	0.19	0.840	0.075
61	Q	0.663	0.014	0.912	0.029
62	E	0.73	0.11	0.726	0.091	0.634	0.093
63	E	0.638	0.066	0.617	0.063	0.505	0.075
64	Y			0.82	0.10
65	S			0.648	0.027
66	A	0.711	0.029	0.721	0.070	0.670	0.044
67	M	0.583	0.023	0.680	0.046	0.614	0.022
68	R	0.679	0.018	0.960	0.076
69	D	0.737	0.034	0.864	0.026
70	Q	0.802	0.043	0.705	0.043	0.734	0.045
71	Y	0.630	0.074	0.763	0.088	0.760	0.048
72	M			0.807	0.075
73	R	0.659	0.019	0.890	0.034
74	T	0.846	0.032	0.854	0.057	0.830	0.026
75	G	0.838	0.018	0.842	0.029	0.917	0.023
76	E	0.849	0.067			0.751	0.036
77	G	0.970	0.030	0.947	0.035	0.951	0.038
78	F	0.892	0.024	0.828	0.041	0.805	0.025
79	L	0.943	0.062	0.785	0.081	0.802	0.042
80	C	0.878	0.018	0.916	0.034	0.838	0.017
81	V	0.908	0.029	0.887	0.046	0.943	0.024
82	F	0.888	0.024	0.830	0.048	0.923	0.021
83	A	0.865	0.010			0.747	0.022
84	I	0.846	0.021	0.877	0.034	0.864	0.024
85	N	0.902	0.014			0.877	0.015
86	N	0.845	0.012	0.827	0.020	0.786	0.014
87	T
88	K	0.911	0.012	0.922	0.018	0.890	0.015
89	S	0.842	0.014	0.881	0.031	0.889	0.015
90	F	0.917	0.025	0.890	0.037	0.901	0.021
91	E	0.880	0.024	0.831	0.031	0.831	0.024
92	D	0.864	0.022	0.846	0.040	0.880	0.018
93	I			0.842	0.036	0.879	0.020
94	H	0.854	0.029	0.817	0.033	0.862	0.023
95	H	0.883	0.025	0.807	0.035	0.854	0.018
96	Y	0.835	0.016	0.860	0.033	0.823	0.014
97	R	0.849	0.028			0.824	0.022
98	E	0.910	0.025	0.844	0.037	0.833	0.021
99	Q	0.840	0.012	0.805	0.016	0.765	0.017
100	I	0.661	0.032			0.861	0.024
101	K	0.890	0.014	0.854	0.024
102	R	0.872	0.013	0.815	0.023	0.820	0.013
103	V	0.735	0.049	0.831	0.078	0.807	0.023
104	K	0.830	0.024	0.812	0.038	0.808	0.019
105	D	0.7731	0.0096	0.831	0.012	0.784	0.012
106	S	0.796	0.013	0.788	0.015	0.821	0.017
107	E	0.7347	0.0084	0.703	0.010	0.689	0.010
108	D	0.7141	0.0083	0.6746	0.0096	0.676	0.010
109	V	0.6523	0.0071	0.6182	0.0082	0.6582	0.0090
110	P
111	M	0.835	0.016	0.863	0.021	0.827	0.016
112	V	0.874	0.021	0.793	0.028	0.797	0.016
113	L	0.937	0.028	0.988	0.048	0.921	0.028
114	V	0.827	0.032	0.961	0.047	0.904	0.027
115	G	0.881	0.019	0.866	0.028	0.840	0.020
116	N			0.796	0.028
117	K	0.841	0.021	0.864	0.029	0.819	0.022
118	C	0.964	0.022	0.835	0.031	0.918	0.019
119	D	0.930	0.021	0.947	0.035	0.898	0.018
120	L	0.970	0.013	0.934	0.016	0.901	0.014
121	P
122	S	0.6658	0.0082	0.6514	0.0097	0.648	0.011
123	R	0.6197	0.0068	0.5889	0.0089	0.6018	0.0084
124	T	0.912	0.029	0.869	0.048	0.971	0.030
125	V	0.856	0.014	0.844	0.020	0.835	0.015
126	D	0.880	0.016	0.867	0.018	0.898	0.019
127	T	0.80	0.13			0.974	0.013
128	K	0.893	0.010	0.884	0.012	0.880	0.013
129	Q	0.8634	0.0096	0.850	0.012	0.858	0.012
130	A	0.876	0.013	0.942	0.016	0.928	0.014
131	Q	0.900	0.011	0.894	0.013	0.840	0.013
132	D	0.911	0.011			0.875	0.013
133	L	0.935	0.011	0.912	0.014	0.901	0.014
134	A	0.881	0.013	0.868	0.020	0.878	0.014
135	R	0.904	0.011			0.859	0.013
136	S	0.915	0.010	0.897	0.012	0.881	0.013
137	Y	0.792	0.018	0.814	0.026	0.836	0.018
138	G	0.888	0.015	0.892	0.020	0.904	0.017
139	I	0.893	0.012	0.913	0.015	0.907	0.015
140	P
141	F	0.872	0.011	0.725	0.017	0.781	0.012
142	I	0.887	0.023	0.872	0.033	0.867	0.024
143	E	0.893	0.013	0.870	0.018	0.852	0.014
144	T	0.889	0.018	0.886	0.028	0.900	0.018
145	S	0.867	0.021	0.802	0.035	0.902	0.019
146	A	0.980	0.029	0.881	0.039	0.964	0.033
147	K	0.874	0.017	0.836	0.028	0.875	0.015
148	T	0.882	0.033	0.961	0.053	0.839	0.034
149	R	0.850	0.032	0.791	0.048
150	Q	0.842	0.011	0.857	0.016	0.855	0.013
151	G	0.906	0.014	0.900	0.020	0.849	0.015
152	V	0.924	0.017	0.856	0.024	0.866	0.014
153	D	0.856	0.015			0.859	0.013
154	D	0.855	0.011	0.852	0.015	0.895	0.013
155	A	0.867	0.014	0.968	0.017	0.910	0.015
156	F	0.866	0.015	0.874	0.021	0.880	0.014
157	Y	0.892	0.015	0.871	0.027	0.873	0.014
158	T	0.905	0.014	0.977	0.019	0.840	0.016
159	L	0.910	0.012	0.950	0.017	0.913	0.014
160	V	0.871	0.016	0.858	0.021	0.854	0.013
161	R	0.914	0.016	0.878	0.022	0.844	0.015
162	E	0.906	0.016	0.847	0.025	0.841	0.015
163	I	0.880	0.018	0.833	0.023	0.868	0.017
164	R	0.868	0.019	0.824	0.029	0.852	0.017
165	K	0.8521	0.0099	0.854	0.012
166	H	0.816	0.011	0.818	0.014	0.803	0.013
167	K	0.6618	0.0080	0.6611	0.0096	0.679	0.010
168	E	0.4459	0.0059	0.4171	0.0070	0.4421	0.0077
169	K	0.2813	0.0040	0.2470	0.0046	0.2813	0.0049

## Sheet: KRas+GDP S2 NASR
Residue_number	Amino_acids	WT_S2_NASR	WT_S2_NASR_err	G12D_S2_NASR	G12D_S2_NASR_err	G12C_S2_NASR	G12C_S2_NASR_err
0	A	0.1689	0.0043	0.1777	0.0050	0.1517	0.0051
1	M	0.3881	0.0048	0.3956	0.0046	0.3759	0.0043
2	T	0.6646	0.0091	0.6722	0.0084	0.6528	0.0079
3	E	0.842	0.016	0.826	0.012	0.826	0.011
4	Y	0.856	0.013	0.848	0.014	0.808	0.018
5	K	0.850	0.016	0.825	0.017	0.817	0.017
6	L	0.868	0.027	0.904	0.030	0.840	0.027
7	V	0.828	0.017	0.777	0.020	0.770	0.018
8	V	0.898	0.028	0.914	0.027	0.876	0.026
9	V	0.893	0.015	0.876	0.018	0.885	0.018
10	G	0.885	0.019	0.913	0.017	0.940	0.021
11	A	0.897	0.018	0.907	0.021	0.923	0.068
12	G_or_D_or_C	0.861	0.020	0.829	0.011	0.790	0.027
13	G	0.871	0.019	0.859	0.031	0.931	0.082
14	V	0.883	0.013	0.904	0.015	0.901	0.036
15	G	0.883	0.021	0.948	0.027	0.936	0.026
16	K	0.920	0.034	0.981	0.049	0.885	0.048
17	S	0.890	0.014	0.898	0.018	0.860	0.054
18	A	0.948	0.020	0.897	0.023	0.891	0.055
19	L	0.905	0.013	0.882	0.013	0.891	0.016
20	T	0.865	0.014	0.905	0.018	0.851	0.018
21	I	0.916	0.016	0.881	0.020	0.894	0.023
22	Q					0.971	0.019
23	L	0.911	0.013	0.854	0.015	0.897	0.016
24	I	0.869	0.016	0.862	0.018	0.850	0.017
25	Q	0.848	0.016	0.862	0.019	0.874	0.019
26	N	0.823	0.012	0.834	0.012	0.832	0.016
27	H			0.902	0.014	0.899	0.013
28	F	0.829	0.015	0.811	0.016	0.794	0.017
29	V	0.840	0.020	0.770	0.022	0.714	0.047
30	D	0.693	0.017	0.654	0.016	0.707	0.037
31	E	0.5865	0.0096	0.5625	0.0091	0.573	0.019
32	Y	0.520	0.019	0.498	0.047	0.612	0.033
33	D	0.758	0.028	0.775	0.032	0.839	0.062
34	P
35	T	0.724	0.025	0.808	0.062	0.851	0.059
36	I	0.795	0.021	0.739	0.055	0.708	0.050
37	E	0.634	0.062	0.64	0.20	0.814	0.040
38	D	0.719	0.015	0.703	0.018	0.763	0.013
39	S	0.758	0.013	0.686	0.018	0.779	0.012
40	Y	0.816	0.017	0.785	0.019	0.833	0.028
41	R	0.777	0.011	0.800	0.011	0.799	0.010
42	K	0.834	0.012	0.818	0.013	0.828	0.013
43	Q	0.863	0.021	0.869	0.017	0.888	0.017
44	V	0.887	0.013	0.848	0.014	0.853	0.014
45	V	0.774	0.011	0.789	0.010	0.7745	0.0099
46	I	0.848	0.017	0.859	0.016	0.810	0.017
47	D	0.860	0.042	0.904	0.041	0.828	0.047
48	G	0.860	0.028	0.851	0.022	0.873	0.020
49	E	0.875	0.013	0.865	0.012	0.875	0.011
50	T	0.834	0.015	0.824	0.012	0.803	0.013
51	C	0.838	0.015	0.853	0.014	0.858	0.014
52	L	0.843	0.013	0.849	0.014	0.842	0.014
53	L	0.855	0.016	0.848	0.017	0.869	0.018
54	D	0.847	0.017	0.847	0.017	0.879	0.017
55	I	0.833	0.019	0.856	0.019	0.847	0.019
56	L	0.832	0.030	0.916	0.033	0.849	0.031
57	D	0.892	0.038	0.898	0.041	0.861	0.034
58	T	0.794	0.027	0.860	0.051	0.811	0.022
59	A	0.822	0.027	0.845	0.037	0.667	0.043
60	G	0.3266	0.0095	0.546	0.011	0.381	0.015
61	Q	0.2134	0.0064	0.2313	0.0066
62	E	0.2994	0.0078	0.285	0.010	0.3179	0.0071
63	E	0.2730	0.0073	0.3412	0.0089	0.3171	0.0068
64	Y	0.368	0.011	0.280	0.010	0.353	0.020
65	S	0.354	0.010	0.3649	0.0095	0.3893	0.0083
66	A	0.729	0.044	0.730	0.032	0.705	0.050
67	M	0.664	0.011	0.690	0.010	0.681	0.010
68	R					0.688	0.012
69	D	0.725	0.012	0.740	0.011	0.717	0.012
70	Q
71	Y	0.771	0.016	0.872	0.017	0.655	0.020
72	M	0.787	0.019	0.803	0.020	0.757	0.026
73	R	0.801	0.013	0.795	0.013	0.818	0.014
74	T	0.822	0.019	0.844	0.019	0.816	0.019
75	G	0.825	0.019	0.847	0.023	0.860	0.021
76	E	0.899	0.023	0.864	0.027	0.891	0.027
77	G	0.900	0.034	0.973	0.023	0.980	0.022
78	F	0.884	0.020	0.866	0.021	0.854	0.022
79	L	0.871	0.022	0.852	0.022	0.863	0.022
80	C	0.849	0.016	0.852	0.017	0.851	0.017
81	V	0.890	0.019	0.891	0.018	0.890	0.021
82	F	0.910	0.018	0.911	0.023	0.916	0.026
83	A	0.918	0.019	0.876	0.024	0.854	0.024
84	I	0.884	0.018	0.859	0.025	0.821	0.028
85	N	0.906	0.013	0.916	0.013	0.924	0.014
86	N	0.843	0.013	0.841	0.015	0.890	0.018
87	T
88	K	0.892	0.015	0.896	0.013	0.889	0.013
89	S	0.875	0.013	0.883	0.015	0.840	0.036
90	F	0.903	0.018	0.908	0.018	0.911	0.019
91	E	0.915	0.014	0.880	0.016	0.875	0.018
92	D	0.852	0.012	0.862	0.012	0.870	0.011
93	I	0.904	0.013	0.860	0.014	0.879	0.016
94	H	0.877	0.016	0.842	0.018	0.861	0.020
95	H	0.810	0.012	0.822	0.012	0.825	0.011
96	Y	0.893	0.013	0.851	0.012	0.829	0.013
97	R	0.886	0.013	0.846	0.014	0.873	0.014
98	E			0.899	0.013
99	Q	0.886	0.013	0.864	0.012	0.855	0.011
100	I	0.887	0.014	0.834	0.018	0.802	0.018
101	K
102	R	0.871	0.012	0.866	0.012	0.865	0.011
103	V	0.857	0.013	0.827	0.012	0.813	0.012
104	K	0.827	0.014	0.851	0.017	0.824	0.016
105	D	0.721	0.011	0.719	0.011	0.714	0.010
106	S	0.749	0.014	0.776	0.012	0.772	0.011
107	E	0.6544	0.0097	0.6723	0.0093	0.6594	0.0089
108	D	0.6656	0.0099	0.6403	0.0095	0.6440	0.0088
109	V	0.6173	0.0085	0.6143	0.0081	0.6045	0.0075
110	P
111	M	0.873	0.014	0.862	0.015	0.876	0.016
112	V	0.850	0.014	0.849	0.018	0.884	0.019
113	L	0.871	0.029	0.931	0.030	0.878	0.031
114	V	0.889	0.026	0.879	0.026	0.899	0.025
115	G	0.867	0.020	0.820	0.024	0.870	0.028
116	N	0.900	0.015	0.888	0.022	0.870	0.023
117	K	0.904	0.019	0.821	0.026	0.863	0.028
118	C	0.893	0.014	0.895	0.019	0.904	0.021
119	D	0.933	0.015	0.939	0.023	0.907	0.024
120	L	0.952	0.014	0.919	0.017	0.894	0.018
121	P
122	S	0.6712	0.0098	0.6778	0.0094	0.6540	0.0087
123	R	0.6228	0.0081	0.6116	0.0077	0.6013	0.0072
124	T	0.861	0.028	0.831	0.038	0.811	0.045
125	V	0.826	0.016	0.859	0.020	0.795	0.021
126	D	0.868	0.020	0.852	0.014	0.874	0.013
127	T	0.886	0.012	0.834	0.014	0.816	0.015
128	K	0.864	0.012	0.874	0.012	0.795	0.013
129	Q	0.857	0.012	0.857	0.012	0.855	0.013
130	A	0.904	0.013	0.900	0.015	0.877	0.015
131	Q	0.881	0.012	0.837	0.012	0.851	0.012
132	D	0.891	0.013	0.882	0.014	0.879	0.015
133	L	0.911	0.014	0.889	0.012	0.879	0.013
134	A	0.937	0.013	0.889	0.013	0.888	0.014
135	R	0.879	0.013	0.878	0.012	0.889	0.012
136	S			0.840	0.012
137	Y	0.822	0.012	0.854	0.011	0.871	0.012
138	G	0.832	0.015	0.864	0.014	0.875	0.015
139	I	0.874	0.014	0.862	0.014	0.897	0.014
140	P
141	F	0.792	0.012	0.851	0.014	0.791	0.016
142	I	0.930	0.027	0.905	0.024	0.919	0.025
143	E	0.860	0.015	0.858	0.016	0.849	0.017
144	T	0.883	0.016	0.840	0.020	0.891	0.025
145	S	0.854	0.016	0.863	0.023	0.893	0.024
146	A	0.921	0.035	0.902	0.031	0.975	0.033
147	K	0.864	0.013	0.871	0.016	0.852	0.016
148	T	0.889	0.025	0.890	0.029	0.905	0.030
149	R	0.762	0.016	0.839	0.028
150	Q	0.871	0.014	0.852	0.014	0.854	0.017
151	G	0.881	0.014	0.880	0.020	0.841	0.021
152	V	0.884	0.013	0.907	0.014	0.900	0.016
153	D	0.854	0.012	0.843	0.014	0.843	0.014
154	D	0.873	0.012	0.857	0.013	0.851	0.014
155	A	0.898	0.016	0.931	0.014	0.919	0.016
156	F	0.862	0.013	0.877	0.014	0.866	0.015
157	Y	0.886	0.013	0.865	0.014	0.889	0.016
158	T	0.874	0.013	0.891	0.015	0.897	0.017
159	L	0.919	0.013	0.884	0.014	0.895	0.014
160	V	0.886	0.013	0.877	0.016	0.861	0.017
161	R	0.886	0.014	0.850	0.018	0.837	0.017
162	E	0.887	0.015	0.860	0.017	0.870	0.018
163	I	0.913	0.017	0.869	0.018	0.879	0.020
164	R	0.793	0.013	0.853	0.015	0.819	0.016
165	K	0.823	0.012	0.838	0.012	0.850	0.011
166	H	0.785	0.012			0.813	0.012
167	K	0.655	0.010	0.6354	0.0096	0.6453	0.0089
168	E	0.4231	0.0072	0.4018	0.0070	0.3996	0.0064
169	K	0.2438	0.0050	0.2506	0.0040	0.2437	0.0036

## Sheet: SSP GTP
Residue	WT-GTP SSP	G12C-GTP SSP	G12D-GTP SSP
2	-0.394	-0.399	-0.375
3	-0.479	-0.353	-0.333
4	-0.539	-0.446	-0.427
5	-1.041	-0.879	-0.847
6	-0.901	-0.567	-0.73
7	-0.869	-0.566	-0.685
8	-0.846	-0.676	-0.888
9	-0.639	-0.531	-0.605
10	-0.173	-0.058	-0.183
11	-0.002	-0.031	-0.094
12	0.292	0.353	0.184
13	0.345	0.397	0.24
14	0.542	0.679	0.463
15	0.618	0.68	0.592
16	0.655	0.731	0.669
17	0.831	0.868	0.846
18	0.956	0.97	0.959
19	0.925	0.949	0.95
20	0.946	0.884	0.971
21	1.035	0.971	1.066
22	0.958	0.922	1.001
23	0.746	0.646	0.701
24	0.671	0.539	0.593
25	0.236	0.268	0.264
26	-0.253	-0.187	-0.191
27	-0.532	-0.391	-0.532
28	-0.283	-0.26	-0.307
29	-0.52	-0.394	-0.492
30	-0.445	-0.244	-0.288
31	-0.311	-0.14	-0.152
32	-0.186	-0.217	-0.096
34	0.335	0.424	0.362
35	0.358	0.373	0.313
36	0.161	0.212	0.147
37	0.007	0.118	0.007
38	-0.264	-0.136	-0.291
39	-0.648	-0.643	-0.751
40	-0.937	-0.936	-1.107
41	-0.971	-0.97	-0.971
42	-0.975	-0.974	-0.975
43	-0.886	-0.655	-0.656
44	-0.795	-0.591	-0.605
45	-0.438	-0.271	-0.292
46	-0.45	-0.248	-0.27
47	-0.428	-0.238	-0.256
48	0.062	0.008	-0.008
49	-0.003	0.04	0.039
50	-0.31	-0.317	-0.311
51	-0.229	-0.232	-0.225
52	-0.038	-0.167	-0.156
53	-0.656	-0.79	-0.777
54	-0.644	-0.819	-0.818
55	-0.489	-0.809	-0.823
56	-0.976	-1.072	-1.084
57	-0.71	-0.98	-0.991
58	-0.4	-0.658	-0.817
59	-0.019	-0.343	-0.333
60	0.03	-0.045	0.097
61	0.139	0.065	0.31
62		0.353	0.483
63			0.654
64	0.61	0.726	0.856
65	0.601	0.743	0.83
66	0.647	0.737	0.866
67	0.813	0.857	1.005
68	0.931	0.956	1.026
69	0.859	0.876	0.94
70	0.953	0.965	1.018
71	1.005	1.015	1.033
72	0.821	0.846	0.854
73	0.721	0.745	0.748
74	0.717	0.559	0.535
75	0.578	0.376	0.387
76	0.211	-0.156	0.03
77	-0.204	-0.514	-0.315
78	-0.205	-0.478	-0.279
79	-0.281	-0.468	-0.256
80	-0.428	-0.555	-0.405
81	-0.575	-0.58	-0.45
82	-0.256	-0.223	-0.159
83	-0.503	-0.415	-0.401
84	-0.522	-0.41	-0.409
85	0.032	0.226	0.43
86	0.777	0.791	0.839
87	0.836	0.888	0.882
88	0.894	0.788	0.796
89	1.003	0.899	0.902
90	0.949	0.755	0.767
91	0.765	0.645	0.651
92	0.752	0.635	0.642
93	0.776	0.753	0.744
94	0.794	0.762	0.734
95	0.847	0.89	0.839
96	0.985	1.011	0.938
97	1.078	1.107	1.041
98	1.147	1.115	1.108
99	1.147	1.112	1.133
100	1.123	1.09	1.103
101	1.11	1.002	1.097
102	0.911	0.841	0.939
103	0.724	0.72	0.777
104	0.323	0.417	0.488
105	0.027	0.184	0.263
106	-0.388	-0.248	-0.248
107	-0.331	-0.309	-0.339
108	-0.363	-0.353	-0.386
110	-0.488	-0.484	-0.495
111	-0.585	-0.639	-0.588
112	-0.715	-0.742	-0.712
113	-0.785	-0.82	-0.779
114	-0.809	-0.851	-0.799
115	-0.27	-0.36	-0.445
116	0.17	0.169	0.072
117	0.367	0.374	0.281
118	0.416	0.429	0.318
119	0.41	0.427	0.331
121	-0.534	-0.246	-0.264
122	-0.167	0.003	-0.015
123	-0.203	-0.079	-0.089
124	-0.309	-0.168	-0.146
125	0.078	0.119	0.1
126	0.47	0.481	0.422
127	0.699	0.648	0.573
128	0.882	0.823	0.726
129	1.13	1.013	0.996
130	1.126	1.029	1.013
131	1.105	1.011	0.995
132	1.13	1.05	1.041
133	1.162	1.137	1.135
134	1.164	1.149	1.151
135	0.961	0.969	0.973
136	0.861	0.893	0.896
137	0.736	0.797	0.792
138	0.123	0.308	0.305
140	-0.591	-0.788	-0.794
141	-0.977	-1.05	-1.048
142	-1.012	-1.067	-1.065
143	-0.94	-1	-1.014
144	-0.24	-0.315	-0.326
145	0.011	-0.037	-0.049
146	0.184	0.129	0.113
147	0.448	0.358	0.339
148	0.642	0.541	0.532
149	0.646	0.521	0.512
150	0.801	0.772	0.79
151	0.974	0.898	0.918
152	1.016	0.965	0.987
153	1.17	1.109	1.134
154	1.07	1.1	1.117
155	0.916	0.986	0.979
156	0.912	0.983	0.976
157	0.935	1.001	0.996
158	0.932	1.024	1.019
159	1.037	1.066	1.065
160	1.044	1.07	1.076
161	1.049	1.042	1.058
162	0.963	0.972	0.987
163	0.881	0.869	0.888
164	0.804	0.78	0.813
165	0.718	0.697	0.726
166	0.512	0.507	0.526
167	0.396	0.386	0.415
168	0.293	0.28	0.313
169	0.169	0.16	0.178

## Sheet: SSP GDP
Residue	WT-GDP SSP	G12C-GDP SSP	G12D-GDP SSP
2	-0.435	-0.454	-0.44
3	-0.461	-0.475	-0.467
4	-0.566	-0.578	-0.57
5	-0.958	-0.953	-0.963
6	-0.53	-0.524	-0.52
7	-0.526	-0.517	-0.514
8	-0.54	-0.53	-0.526
9	-0.372	-0.339	-0.331
10	-0.075	0.017	-0.017
11	-0.046	0.007	-0.042
12	0.291	0.312	0.247
13	0.345	0.36	0.305
14	0.618	0.598	0.535
15	0.637	0.594	0.582
16	0.67	0.669	0.651
17	0.856	0.852	0.865
18	0.979	0.954	0.985
19	0.971	0.951	0.974
20	0.891	0.869	0.894
21	0.98	0.967	0.983
22	0.956	0.942	0.958
23	0.681	0.685	0.685
24	0.572	0.57	0.579
25	0.325	0.32	0.328
26	-0.126	-0.128	-0.121
27	-0.406	-0.399	-0.41
28	-0.278	-0.275	-0.289
29	-0.47	-0.467	-0.472
30	-0.281	-0.276	-0.276
31	-0.202	-0.2	-0.197
32	-0.117	-0.128	-0.113
34	0.117	0.118	0.114
35	-0.093	-0.095	-0.103
36	-0.213	-0.215	-0.222
37	-0.422	-0.42	-0.421
38	-0.667	-0.667	-0.669
39	-1.176	-1.177	-1.172
40	-1.136	-1.139	-1.137
41	-0.967	-1.065	-0.967
42	-0.971	-1.068	-0.971
43	-0.663	-0.72	-0.66
44	-0.591	-0.64	-0.589
45	-0.258	-0.26	-0.251
46	-0.223	-0.234	-0.215
47	-0.217	-0.233	-0.211
48	0.032	0.029	0.03
49	0.055	0.051	0.055
50	-0.331	-0.336	-0.334
51	-0.337	-0.333	-0.332
52	-0.284	-0.158	-0.278
53	-0.973	-0.936	-0.968
54	-0.875	-0.829	-0.866
55	-0.755	-0.664	-0.747
56	-0.658	-0.57	-0.831
57	-0.643	-0.639	-0.853
58	-0.395	-0.401	-0.554
59	-0.226	-0.226	-0.312
60	-0.016	-0.091	-0.103
61	0.016	-0.07	-0.024
62	0.219	0.163	0.198
63	0.092	0.033	0.075
64	0.348	0.316	0.325
65	0.413	0.413	0.424
66	0.624	0.631	0.692
67	0.726	0.731	0.73
68	0.983	0.986	0.986
69	0.991	0.991	0.985
70	1.049	1.047	1.054
71	0.986	0.985	0.982
72	0.892	0.85	0.895
73	0.762	0.722	0.762
74	0.431	0.406	0.433
75	0.212	0.202	0.208
76	-0.265	-0.241	-0.266
77	-0.505	-0.508	-0.503
78	-0.445	-0.446	-0.441
79	-0.423	-0.422	-0.414
80	-0.595	-0.597	-0.587
81	-0.616	-0.619	-0.614
82	-0.234	-0.239	-0.238
83	-0.417	-0.423	-0.419
84	-0.422	-0.432	-0.43
85	0.221	0.215	0.07
86	0.787	0.781	0.722
87	0.899	0.907	0.862
88	0.789	0.795	0.745
89	0.902	0.904	0.88
90	0.734	0.739	0.746
91	0.649	0.654	0.661
92	0.628	0.622	0.634
93	0.759	0.755	0.771
94	0.772	0.77	0.782
95	0.926	0.92	0.928
96	1.015	1.01	1.016
97	1.117	1.109	1.114
98	1.134	1.12	1.124
99	1.129	1.119	1.119
100	1.103	1.09	1.096
101	1.019	0.994	1
102	0.827	0.808	0.811
103	0.696	0.681	0.687
104	0.387	0.369	0.377
105	0.157	0.14	0.142
106	-0.283	-0.285	-0.278
107	-0.282	-0.284	-0.276
108	-0.332	-0.329	-0.323
110	-0.481	-0.483	-0.475
111	-0.647	-0.645	-0.646
112	-0.749	-0.748	-0.748
113	-0.842	-0.843	-0.849
114	-0.856	-0.854	-0.864
115	-0.359	-0.365	-0.368
116	0.173	0.161	0.164
117	0.376	0.361	0.368
118	0.431	0.413	0.423
119	0.442	0.416	0.435
121	-0.256	-0.279	-0.259
122	0.001	-0.019	-0.012
123	-0.07	-0.086	-0.076
124	-0.158	-0.162	-0.161
125	0.086	0.089	0.086
126	0.416	0.423	0.419
127	0.559	0.568	0.572
128	0.735	0.746	0.748
129	1.021	1.031	1.034
130	1.047	1.051	1.059
131	1.03	1.035	1.041
132	1.067	1.075	1.074
133	1.14	1.146	1.142
134	1.154	1.158	1.154
135	0.952	0.958	0.956
136	0.879	0.884	0.885
137	0.783	0.785	0.792
138	0.286	0.289	0.296
140	-0.775	-0.775	-0.771
141	-1.054	-1.051	-1.05
142	-1.07	-1.068	-1.067
143	-1.003	-1	-0.995
144	-0.3	-0.299	-0.285
145	-0.035	-0.034	-0.021
146	0.127	0.12	0.137
147	0.361	0.338	0.353
148	0.556	0.53	0.536
149	0.536	0.509	0.509
150	0.803	0.765	0.767
151	0.933	0.898	0.896
152	1	0.997	0.995
153	1.133	1.128	1.131
154	1.111	1.106	1.107
155	0.997	0.996	0.992
156	0.994	0.993	0.989
157	1.01	1.01	1.006
158	1.032	1.032	1.029
159	1.076	1.077	1.075
160	1.079	1.078	1.079
161	1.054	1.055	1.056
162	0.981	1.011	0.983
163	0.874	0.91	0.882
164	0.745	0.777	0.755
165	0.65	0.681	0.661
166	0.454	0.481	0.464
167	0.332	0.342	0.343
168	0.229	0.235	0.233
169	0.125	0.132	0.126
