# Supplementary material for: Excited-state observation of active K-Ras reveals differential structural dynamics of wild-type versus oncogenic G12D and G12C mutants
Source: Nat Struct Mol Biol. 2023 Aug 28;30(10):1446–55. doi: 10.1038/s41594-023-01070-z (PMC10584678; doi:10.1038/s41594-023-01070-z)
Supplement: Supplementary file 7 — Numerical source data. [file 41594_2023_1070_MOESM7_ESM.xlsx]

## Sheet: Figure 5C
Residue	Amino Acid	S2 (back calculated)	S2 (NASR)	S2 err (NASR)
1	M		0.3881	0.0048
2	T	0.86937	0.6646	0.0091
3	E	0.84209	0.842	0.016
4	Y	0.86424	0.856	0.013
5	K	0.87271	0.85	0.016
6	L	0.85786	0.868	0.027
7	V	0.87359	0.828	0.017
8	V	0.87501	0.898	0.028
9	V	0.86867	0.893	0.015
10	G	0.86241	0.885	0.019
11	A	0.87405	0.897	0.018
12	G	0.86109	0.861	0.02
13	G	0.87605	0.871	0.019
14	V	0.87413	0.883	0.013
15	G	0.87705	0.883	0.021
16	K	0.86574	0.92	0.034
17	S	0.87097	0.89	0.014
18	A	0.87186	0.948	0.02
19	L	0.86428	0.905	0.013
20	T	0.86535	0.865	0.014
21	I	0.87124	0.916	0.016
22	Q	0.87619
23	L	0.87297	0.911	0.013
24	I	0.84539	0.869	0.016
25	Q	0.79848	0.848	0.016
26	N	0.53406	0.823	0.012
27	H	0.77236
28	F	0.77017	0.829	0.015
29	V	0.85884	0.84	0.02
30	D	0.6854	0.693	0.017
31	E	0.58805	0.5865	0.0096
32	Y	0.6778	0.52	0.019
33	D	0.72555	0.758	0.028
34	P
35	T	0.61737	0.724	0.025
36	I	0.585	0.795	0.021
37	E	0.66592	0.634	0.062
38	D	0.87689	0.719	0.015
39	S	0.87148	0.758	0.013
40	Y	0.87916	0.816	0.017
41	R	0.83277	0.777	0.011
42	K	0.8437	0.834	0.012
43	Q	0.82309	0.863	0.021
44	V	0.84993	0.887	0.013
45	V	0.83365	0.774	0.011
46	I	0.8694	0.848	0.017
47	D	0.87468	0.86	0.042
48	G	0.84308	0.86	0.028
49	E	0.84171	0.875	0.013
50	T	0.86053	0.834	0.015
51	C	0.80045	0.838	0.015
52	L	0.86963	0.843	0.013
53	L	0.87514	0.855	0.016
54	D	0.80945	0.847	0.017
55	I	0.85601	0.833	0.019
56	L	0.8653	0.832	0.03
57	D	0.86388	0.892	0.038
58	T	0.87406	0.794	0.027
59	A	0.87151	0.822	0.027
60	G	0.49842	0.3266	0.0095
61	Q	0.22971	0.2134	0.0064
62	E	0.36552	0.2994	0.0078
63	E	0.37276	0.273	0.0073
64	Y	0.32449	0.368	0.011
65	S	0.33255	0.354	0.01
66	A	0.77063	0.729	0.044
67	M	0.65965	0.664	0.011
68	R	0.83786
69	D	0.74047	0.725	0.012
70	Q	0.76123
71	Y	0.83094	0.771	0.016
72	M	0.78182	0.787	0.019
73	R	0.77596	0.801	0.013
74	T	0.77218	0.822	0.019
75	G	0.87603	0.825	0.019
76	E	0.87382	0.899	0.023
77	G	0.87406	0.9	0.034
78	F	0.86802	0.884	0.02
79	L	0.86432	0.871	0.022
80	C	0.87387	0.849	0.016
81	V	0.87548	0.89	0.019
82	F	0.87658	0.91	0.018
83	A	0.87199	0.918	0.019
84	I	0.87569	0.884	0.018
85	N	0.86868	0.906	0.013
86	N	0.85882	0.843	0.013
87	T	0.86505
88	K	0.87529	0.892	0.015
89	S	0.86176	0.875	0.013
90	F	0.86109	0.903	0.018
91	E	0.87516	0.915	0.014
92	D	0.86921	0.852	0.012
93	I	0.87142	0.904	0.013
94	H	0.85584	0.877	0.016
95	H	0.87401	0.81	0.012
96	Y	0.87331	0.893	0.013
97	R	0.86328	0.886	0.013
98	E	0.86806
99	Q	0.87289	0.886	0.013
100	I	0.87314	0.887	0.014
101	K	0.85427
102	R	0.85758	0.871	0.012
103	V	0.83467	0.857	0.013
104	K	0.8634	0.827	0.014
105	D	0.84575	0.721	0.011
106	S	0.85042	0.749	0.014
107	E	0.87231	0.6544	0.0097
108	D	0.86143	0.6656	0.0099
109	V	0.87691	0.6173	0.0085
110	P
111	M	0.85516	0.873	0.014
112	V	0.86694	0.85	0.014
113	L	0.87368	0.871	0.029
114	V	0.86683	0.889	0.026
115	G	0.87523	0.867	0.02
116	N	0.87477	0.9	0.015
117	K	0.86717	0.904	0.019
118	C	0.86993	0.893	0.014
119	D	0.8606	0.933	0.015
120	L	0.86738	0.952	0.014
121	P
122	S	0.22642	0.6712	0.0098
123	R	0.46393	0.6228	0.0081
124	T	0.82873	0.861	0.028
125	V	0.87741	0.826	0.016
126	D	0.86524	0.868	0.02
127	T	0.86828	0.886	0.012
128	K	0.85758	0.864	0.012
129	Q	0.86969	0.857	0.012
130	A	0.8403	0.904	0.013
131	Q	0.87523	0.881	0.012
132	D	0.87327	0.891	0.013
133	L	0.8585	0.911	0.014
134	A	0.87506	0.937	0.013
135	R	0.86075	0.879	0.013
136	S	0.87523
137	Y	0.85063	0.822	0.012
138	G	0.8686	0.832	0.015
139	I	0.87066	0.874	0.014
140	P
141	F	0.8687	0.792	0.012
142	I	0.87234	0.93	0.027
143	E	0.85935	0.86	0.015
144	T	0.86858	0.883	0.016
145	S	0.87649	0.854	0.016
146	A	0.87024	0.921	0.035
147	K	0.85779	0.864	0.013
148	T	0.84902	0.889	0.025
149	R	0.85397	0.762	0.016
150	Q	0.86736	0.871	0.014
151	G	0.87532	0.881	0.014
152	V	0.87531	0.884	0.013
153	D	0.87143	0.854	0.012
154	D	0.87323	0.873	0.012
155	A	0.87238	0.898	0.016
156	F	0.8689	0.862	0.013
157	Y	0.86923	0.886	0.013
158	T	0.86704	0.874	0.013
159	L	0.86795	0.919	0.013
160	V	0.86133	0.886	0.013
161	R	0.86368	0.886	0.014
162	E	0.86315	0.887	0.015
163	I	0.87431	0.913	0.017
164	R	0.87234	0.793	0.013
165	K	0.83449	0.823	0.012
166	H	0.79147	0.785	0.012
167	K		0.655	0.01
168	E		0.4231	0.0072
169	K		0.2438	0.005
